# Supplementary material for: A compendium of transcription factor and Transcriptionally active protein coding gene families in cowpea (Vigna unguiculata L.)
Source: BMC Genomics. 2017 Nov 22;18:898. doi: 10.1186/s12864-017-4306-1 (PMC5700742; doi:10.1186/s12864-017-4306-1)
Supplement: Supplementary file 2 — Numbers of cowpea TFs, TAPs and TRs compared to common bean and soybean. The comparisons are made with respect to percentage of TF repertoires, raw number and percentage of total protein coding sequences. (XLS 133 kb) [file 12864_2017_4306_MOESM2_ESM.xls]

## Sheet: Supplementary Table 1A
Gene Models	Cowpea		Common Bean		Soybean				Ratio of % of Repertoires		Ratio of # of TFs			Ratio of % of Protein Coding Transcripts
Family	# of TFs	% of TF Repertoire	# of TFs	% of TF Repertoire	# of TFs	# of TFs / 2 (for 2N)	% of TF Repertoire	% of TF Repertoire (2N)	Cowpea : Common Bean	Cowpea : Soybean	Cowpea : Common Bean	Cowpea : Soybean	Cowpea : Soybean (2N)	Cowpea : Common Bean	Cowpea : Soybean
A20-like	15	0.339674	22	0.340136	51	26	0.380058	0.387481	0.998641	0.893742	0.681818	0.294118	0.576923	0.414607	0.428559
Alfin-like	15	0.339674	18	0.278293	56	28	0.417319	0.417288	1.22056	0.813944	0.833333	0.267857	0.535714	0.506742	0.390294
AP2_EREBP	180	4.07609	202	3.12307	465	233	3.46524	3.47243	1.30515	1.17628	0.891089	0.387097	0.772532	0.541863	0.564038
ARF	37	0.837862	35	0.541126	123	62	0.916611	0.923994	1.54837	0.914087	1.05714	0.300813	0.596774	0.642838	0.438314
Argonaute	27	0.611413	40	0.618429	80	40	0.59617	0.596125	0.988655	1.02557	0.675	0.3375	0.675	0.410461	0.491771
ARID	13	0.294384	32	0.494743	73	37	0.544005	0.551416	0.595024	0.541142	0.40625	0.178082	0.351351	0.247037	0.259483
AUX_IAA	54	1.22283	37	0.572047	119	60	0.886802	0.894188	2.13763	1.37892	1.45946	0.453782	0.9	0.887483	0.661205
B3	68	1.53986	133	2.05628	304	152	2.26544	2.26528	0.748856	0.679714	0.511278	0.223684	0.447368	0.310903	0.32593
BBR_BPC	5	0.113225	21	0.324675	64	32	0.476936	0.4769	0.348732	0.2374	0.238095	0.078125	0.15625	0.144783	0.113836
BED-type_Zn	12	0.271739	15	0.231911	183	92	1.36374	1.37109	1.17174	0.199261	0.8	0.0655738	0.130435	0.486472	0.0955475
BES_BZR	8	0.181159	11	0.170068	19	10	0.14159	0.149031	1.06522	1.27946	0.727273	0.421053	0.8	0.442248	0.613515
bHLH	214	4.84601	269	4.15894	615	308	4.58305	4.59016	1.16521	1.05738	0.795539	0.347967	0.694805	0.48376	0.507023
bHSH	2	0.0452899	3	0.0463822	13	7	0.0968776	0.104322	0.976449	0.467496	0.666667	0.153846	0.285714	0.405394	0.224169
Bromodomain	26	0.588768	46	0.711194	114	57	0.849542	0.849478	0.827859	0.693042	0.565217	0.22807	0.45614	0.343703	0.332321
BSD	11	0.249094	14	0.21645	40	20	0.298085	0.298063	1.15082	0.835649	0.785714	0.275	0.55	0.477785	0.400702
BTB-POZ	56	1.26812	62	0.958565	138	69	1.02839	1.02832	1.32293	1.2331	0.903226	0.405797	0.811594	0.549243	0.591287
bZIP	165	3.73641	217	3.35498	576	288	4.29242	4.2921	1.11369	0.870467	0.760369	0.286458	0.572917	0.462373	0.417398
C2C2_CO-like	39	0.883152	63	0.974026	145	73	1.08056	1.08793	0.906703	0.817312	0.619048	0.268966	0.534247	0.376437	0.391909
C2C2_Dof	32	0.724638	50	0.773036	107	54	0.797377	0.804769	0.937391	0.908777	0.64	0.299065	0.592593	0.389178	0.435768
C2C2_GATA	33	0.747283	65	1.00495	134	67	0.998584	0.99851	0.743604	0.748342	0.507692	0.246269	0.492537	0.308723	0.358838
C2C2_YABBY	11	0.249094	22	0.340136	82	41	0.611074	0.611028	0.732337	0.407634	0.5	0.134146	0.268293	0.304045	0.195465
C2C2-LSD	7	0.158514	10	0.154607	20	10	0.149042	0.149031	1.02527	1.06355	0.7	0.35	0.7	0.425663	0.509985
C2H2	511	11.5716	974	15.0588	2144	1072	15.9773	15.9762	0.768427	0.724248	0.524641	0.23834	0.476679	0.319029	0.347284
C3H	116	2.62681	157	2.42733	439	220	3.27148	3.27869	1.08218	0.802943	0.738854	0.264237	0.527273	0.44929	0.385019
CAMTA	3	0.0679348	13	0.200989	24	12	0.178851	0.178838	0.338002	0.37984	0.230769	0.125	0.25	0.140329	0.182137
CCAAT_Dr1	1	0.0226449	0	0	3	2	0.0223564	0.0298063	-	1.01291	-	0.333333	0.5	-	0.4857
CCAAT_HAP2	16	0.362319	25	0.386518	127	64	0.946419	0.9538	0.937391	0.382831	0.64	0.125984	0.25	0.389178	0.183572
CCAAT_HAP3	81	1.83424	109	1.68522	234	117	1.7438	1.74367	1.08843	1.05187	0.743119	0.346154	0.692308	0.451884	0.50438
CCAAT_HAP5	16	0.362319	22	0.340136	50	25	0.372606	0.372578	1.06522	0.972391	0.727273	0.32	0.64	0.442248	0.466272
CCHC_Zn	167	3.7817	111	1.71614	467	234	3.48014	3.48733	2.20361	1.08665	1.5045	0.357602	0.713675	0.914875	0.521061
CHROMO-DOMAIN	12	0.271739	24	0.371058	43	22	0.320441	0.327869	0.732337	0.848016	0.5	0.27907	0.545455	0.304045	0.406632
Coactivator_p15	8	0.181159	12	0.185529	29	15	0.216111	0.223547	0.976449	0.838268	0.666667	0.275862	0.533333	0.405394	0.401958
CPP	8	0.181159	15	0.231911	39	20	0.290633	0.298063	0.781159	0.623328	0.533333	0.205128	0.4	0.324315	0.298892
CSD	8	0.181159	9	0.139147	47	24	0.35025	0.357675	1.30193	0.517229	0.888889	0.170213	0.333333	0.540525	0.248017
CW-Zn	8	0.181159	24	0.371058	57	29	0.424771	0.432191	0.488225	0.426487	0.333333	0.140351	0.275862	0.202697	0.204505
CW-Zn-B3_VAL	0	0	7	0.108225	13	7	0.0968776	0.104322	0	0	0	0	0	0	0
DBB	36	0.815217	66	1.02041	142	71	1.0582	1.05812	0.798913	0.77038	0.545455	0.253521	0.507042	0.331686	0.369405
DBP	3	0.0679348	7	0.108225	17	9	0.126686	0.134128	0.627717	0.536245	0.428571	0.176471	0.333333	0.26061	0.257135
DDT	14	0.317029	47	0.726654	68	34	0.506744	0.506706	0.436286	0.625619	0.297872	0.205882	0.411765	0.181133	0.299991
Dicer	0	0	9	0.139147	23	12	0.171399	0.178838	0	0	0	0	0	0	0
DUF246	77	1.74366	61	0.943105	180	90	1.34138	1.34128	1.84885	1.2999	1.2623	0.427778	0.855556	0.767589	0.623315
DUF296	34	0.769928	48	0.742115	143	72	1.06565	1.07303	1.03748	0.722494	0.708333	0.237762	0.472222	0.430731	0.346443
DUF547	17	0.384964	29	0.448361	112	56	0.834637	0.834575	0.858602	0.461235	0.586207	0.151786	0.303571	0.356467	0.221167
DUF632	28	0.634058	26	0.401979	75	38	0.558909	0.566319	1.57734	1.13446	1.07692	0.373333	0.736842	0.654867	0.543984
DUF833	6	0.13587	3	0.0463822	10	5	0.0745212	0.0745156	2.92935	1.82323	2	0.6	1.2	1.21618	0.87426
E2F_DP	13	0.294384	20	0.309215	50	25	0.372606	0.372578	0.952038	0.790068	0.65	0.26	0.52	0.395259	0.378846
EIL	6	0.13587	8	0.123686	24	12	0.178851	0.178838	1.09851	0.759681	0.75	0.25	0.5	0.456068	0.364275
FAR	39	0.883152	40	0.618429	146	73	1.08801	1.08793	1.42806	0.811714	0.975	0.267123	0.534247	0.592888	0.389225
FHA	10	0.226449	30	0.463822	82	41	0.611074	0.611028	0.488225	0.370576	0.333333	0.121951	0.243902	0.202697	0.177695
FYR	4	0.0905797	7	0.108225	31	16	0.231016	0.23845	0.836957	0.392093	0.571429	0.129032	0.25	0.34748	0.188013
GARP_ARR-B	19	0.430254	20	0.309215	59	30	0.439675	0.447094	1.39144	0.978572	0.95	0.322034	0.633333	0.577686	0.469235
GARP_G2-like	65	1.47192	102	1.57699	281	141	2.09405	2.10134	0.933371	0.702907	0.637255	0.231317	0.460993	0.387509	0.337051
GeBP	8	0.181159	11	0.170068	32	16	0.238468	0.23845	1.06522	0.759681	0.727273	0.25	0.5	0.442248	0.364275
GIF	9	0.203804	14	0.21645	43	22	0.320441	0.327869	0.941576	0.636012	0.642857	0.209302	0.409091	0.390915	0.304974
GNAT	45	1.01902	52	0.803958	126	63	0.938967	0.938897	1.26751	1.08526	0.865385	0.357143	0.714286	0.526232	0.520393
GRAS	70	1.58514	66	1.02041	162	81	1.20724	1.20715	1.55344	1.31303	1.06061	0.432099	0.864198	0.644944	0.629611
GRF	60	1.3587	45	0.695733	97	49	0.722856	0.730253	1.9529	1.87962	1.33333	0.618557	1.22449	0.810787	0.901298
HB	113	2.55888	98	1.51515	279	140	2.07914	2.08644	1.68886	1.23074	1.15306	0.405018	0.807143	0.701165	0.590151
HB-BELL	12	0.271739	32	0.494743	89	45	0.663239	0.670641	0.549253	0.409715	0.375	0.134831	0.266667	0.228034	0.196463
HB-HD-ZIP	32	0.724638	60	0.927644	177	89	1.31903	1.32638	0.781159	0.549374	0.533333	0.180791	0.359551	0.324315	0.26343
HB_KNOX	29	0.656703	33	0.510204	72	36	0.536553	0.536513	1.28714	1.22393	0.878788	0.402778	0.805556	0.534382	0.586887
HB-other	57	1.29076	39	0.602968	120	60	0.894254	0.894188	2.14068	1.44339	1.46154	0.475	0.95	0.888747	0.692122
HB-PHD	4	0.0905797	10	0.154607	23	12	0.171399	0.178838	0.58587	0.528474	0.4	0.173913	0.333333	0.243236	0.253409
HB-WOX	101	2.28714	155	2.39641	388	194	2.89142	2.89121	0.9544	0.791008	0.651613	0.260309	0.520619	0.39624	0.379296
HD-SAD	10	0.226449	26	0.401979	104	52	0.77502	0.774963	0.563336	0.292185	0.384615	0.0961538	0.192308	0.233881	0.140106
HD-ZIP	47	1.06431	79	1.2214	235	118	1.75125	1.75857	0.871388	0.607745	0.594937	0.2	0.398305	0.361775	0.29142
HD-Zip_bZIP_1	9	0.203804	9	0.139147	27	14	0.201207	0.208644	1.46467	1.01291	1	0.333333	0.642857	0.60809	0.4857
HD-Zip_Halz	37	0.837862	44	0.680272	114	57	0.849542	0.849478	1.23166	0.986252	0.840909	0.324561	0.649123	0.511349	0.472918
HMG	20	0.452899	23	0.355597	89	45	0.663239	0.670641	1.27363	0.682859	0.869565	0.224719	0.444444	0.528774	0.327438
HRT	3	0.0679348	5	0.0773036	3	2	0.0223564	0.0298063	0.878804	3.03872	0.6	1	1.5	0.364854	1.4571
HSA	3	0.0679348	22	0.340136	57	29	0.424771	0.432191	0.199728	0.159933	0.136364	0.0526316	0.103448	0.0829214	0.0766894
HSF	30	0.679348	36	0.556586	90	45	0.670691	0.670641	1.22056	1.01291	0.833333	0.333333	0.666667	0.506742	0.4857
ISWI	3	0.0679348	3	0.0463822	4	2	0.0298085	0.0298063	1.46467	2.27904	1	0.75	1.5	0.60809	1.09282
IWS1	11	0.249094	22	0.340136	60	30	0.447127	0.447094	0.732337	0.557099	0.5	0.183333	0.366667	0.304045	0.267135
JmjC	34	0.769928	39	0.602968	114	57	0.849542	0.849478	1.2769	0.906286	0.871795	0.298246	0.596491	0.53013	0.434573
JmjC-ARID	0	0	1	0.0154607	2	1	0.0149042	0.0149031	0	0	0	0	0	0	0
JmjN	12	0.271739	12	0.185529	52	26	0.38751	0.387481	1.46467	0.701244	1	0.230769	0.461538	0.60809	0.336254
Jumonji	27	0.611413	28	0.4329	85	43	0.63343	0.640835	1.41236	0.965241	0.964286	0.317647	0.627907	0.586373	0.462843
KRAB-box	1	0.0226449	0	0	1	1	0.00745212	0.0149031	-	3.03872	-	1	1	-	1.4571
Lambda-DB	6	0.13587	4	0.0618429	5	3	0.0372606	0.0447094	2.19701	3.64647	1.5	1.2	2	0.912136	1.74852
LFY	1	0.0226449	4	0.0618429	26	13	0.193755	0.193741	0.366168	0.116874	0.25	0.0384615	0.0769231	0.152023	0.0560423
LIM	23	0.520833	50	0.773036	120	60	0.894254	0.894188	0.67375	0.582422	0.46	0.191667	0.383333	0.279722	0.279277
LOB	52	1.17754	57	0.881262	138	69	1.02839	1.02832	1.33619	1.14503	0.912281	0.376812	0.753623	0.554749	0.549052
LUG	28	0.634058	50	0.773036	154	77	1.14763	1.14754	0.820217	0.552495	0.56	0.181818	0.363636	0.340531	0.264927
MADS	64	1.44928	113	1.74706	310	155	2.31016	2.30999	0.82955	0.627349	0.566372	0.206452	0.412903	0.344405	0.30082
MBF1	4	0.0905797	7	0.108225	4	2	0.0298085	0.0298063	0.836957	3.03872	0.571429	1	2	0.34748	1.4571
MED6	1	0.0226449	3	0.0463822	2	1	0.0149042	0.0149031	0.488225	1.51936	0.333333	0.5	1	0.202697	0.72855
MED7	2	0.0452899	1	0.0154607	2	1	0.0149042	0.0149031	2.92935	3.03872	2	1	2	1.21618	1.4571
mTERF	41	0.928442	49	0.757576	92	46	0.685595	0.685544	1.22554	1.35421	0.836735	0.445652	0.891304	0.50881	0.649359
MYB	162	3.66848	245	3.78788	552	276	4.11357	4.11326	0.968478	0.891799	0.661224	0.293478	0.586957	0.402084	0.427627
MYB_SANT	35	0.792572	55	0.85034	166	83	1.23705	1.23696	0.932065	0.640695	0.636364	0.210843	0.421687	0.386967	0.30722
MYB-HB-like	311	7.04257	468	7.23562	1153	577	8.59229	8.59911	0.97332	0.819638	0.66453	0.269731	0.538995	0.404094	0.393025
MYB-related	156	3.53261	178	2.75201	509	255	3.79313	3.8003	1.28365	0.931318	0.876404	0.306483	0.611765	0.532933	0.446577
NAC	120	2.71739	118	1.82437	276	138	2.05679	2.05663	1.4895	1.32118	1.01695	0.434783	0.869565	0.618397	0.633521
NF-X1	1	0.0226449	2	0.0309215	10	5	0.0745212	0.0745156	0.732337	0.303872	0.5	0.1	0.2	0.304045	0.14571
Nin-like	13	0.294384	22	0.340136	71	36	0.529101	0.536513	0.865489	0.556386	0.590909	0.183099	0.361111	0.359326	0.266793
NOZZLE	4	0.0905797	7	0.108225	31	16	0.231016	0.23845	0.836957	0.392093	0.571429	0.129032	0.25	0.34748	0.188013
OFP	15	0.339674	23	0.355597	61	31	0.454579	0.461997	0.955222	0.747227	0.652174	0.245902	0.483871	0.396581	0.358303
PcG_FIE	462	10.462	489	7.5603	1208	604	9.00216	9.00149	1.3838	1.16216	0.944785	0.38245	0.764901	0.574515	0.557268
PcG_VEFS	1	0.0226449	8	0.123686	28	14	0.208659	0.208644	0.183084	0.108526	0.125	0.0357143	0.0714286	0.0760113	0.0520393
PHD	184	4.16667	320	4.94743	744	372	5.54438	5.54396	0.842187	0.751512	0.575	0.247312	0.494624	0.349652	0.360358
PLATZ	14	0.317029	24	0.371058	69	35	0.514196	0.52161	0.854393	0.616552	0.583333	0.202899	0.4	0.354719	0.295643
Pseudo_ARR-B	67	1.51721	73	1.12863	249	125	1.85558	1.86289	1.34429	0.817648	0.917808	0.269076	0.536	0.55811	0.392071
RB	3	0.0679348	4	0.0618429	21	11	0.156495	0.163934	1.09851	0.434103	0.75	0.142857	0.272727	0.456068	0.208157
Rcd1-like	4	0.0905797	2	0.0309215	25	13	0.186303	0.193741	2.92935	0.486196	2	0.16	0.307692	1.21618	0.233136
Rel	0	0	1	0.0154607	5	3	0.0372606	0.0447094	0	0	0	0	0	0	0
RF-X	0	0	0	0	1	1	0.00745212	0.0149031	-	0	-	0	0	-	0
RRN3	7	0.158514	7	0.108225	34	17	0.253372	0.253353	1.46467	0.625619	1	0.205882	0.411765	0.60809	0.299991
Runt	1	0.0226449	0	0	2	1	0.0149042	0.0149031	-	1.51936	-	0.5	1	-	0.72855
S1Fa-like	5	0.113225	10	0.154607	29	15	0.216111	0.223547	0.732337	0.523918	0.5	0.172414	0.333333	0.304045	0.251224
SAP	16	0.362319	29	0.448361	63	32	0.469484	0.4769	0.808096	0.771739	0.551724	0.253968	0.5	0.335498	0.370057
SBP	29	0.656703	33	0.510204	122	61	0.909159	0.909091	1.28714	0.722319	0.878788	0.237705	0.47541	0.534382	0.34636
SET	36	0.815217	87	1.34508	241	121	1.79596	1.80328	0.606072	0.453917	0.413793	0.149378	0.297521	0.251624	0.217658
Sigma70-like	4	0.0905797	13	0.200989	24	12	0.178851	0.178838	0.450669	0.506454	0.307692	0.166667	0.333333	0.187105	0.24285
Sin3	11	0.249094	10	0.154607	48	24	0.357702	0.357675	1.61114	0.696374	1.1	0.229167	0.458333	0.668899	0.333919
Sir2	5	0.113225	12	0.185529	22	11	0.163947	0.163934	0.610281	0.690619	0.416667	0.227273	0.454545	0.253371	0.331159
SNF2	67	1.51721	94	1.45331	199	100	1.48297	1.49031	1.04397	1.02309	0.712766	0.336683	0.67	0.433426	0.490581
SOH1	1	0.0226449	2	0.0309215	23	12	0.171399	0.178838	0.732337	0.132118	0.5	0.0434783	0.0833333	0.304045	0.0633521
SRS	10	0.226449	17	0.262832	46	23	0.342798	0.342772	0.861573	0.660592	0.588235	0.217391	0.434783	0.3577	0.316761
SSXT	4	0.0905797	10	0.154607	28	14	0.208659	0.208644	0.58587	0.434103	0.4	0.142857	0.285714	0.243236	0.208157
STAT	1	0.0226449	1	0.0154607	3	2	0.0223564	0.0298063	1.46467	1.01291	1	0.333333	0.5	0.60809	0.4857
SWI_SNF_BAF60b	16	0.362319	32	0.494743	56	28	0.417319	0.417288	0.732337	0.868207	0.5	0.285714	0.571429	0.304045	0.416314
SWI_SNF_SWI3	5	0.113225	10	0.154607	29	15	0.216111	0.223547	0.732337	0.523918	0.5	0.172414	0.333333	0.304045	0.251224
SWIB-Plus-3	4	0.0905797	6	0.0927644	17	9	0.126686	0.134128	0.976449	0.714994	0.666667	0.235294	0.444444	0.405394	0.342847
TAZ	11	0.249094	16	0.247372	27	14	0.201207	0.208644	1.00696	1.238	0.6875	0.407407	0.785714	0.418062	0.593633
Tc-PD	3	0.0679348	3	0.0463822	15	8	0.111782	0.119225	1.46467	0.607745	1	0.2	0.375	0.60809	0.29142
TCP	15	0.339674	40	0.618429	95	48	0.707951	0.71535	0.549253	0.479798	0.375	0.157895	0.3125	0.228034	0.230068
TEA	1	0.0226449	0	0	2	1	0.0149042	0.0149031	-	1.51936	-	0.5	1	-	0.72855
TFb2	2	0.0452899	2	0.0309215	15	8	0.111782	0.119225	1.46467	0.405163	1	0.133333	0.25	0.60809	0.19428
Tify	14	0.317029	28	0.4329	66	33	0.49184	0.491803	0.732337	0.644578	0.5	0.212121	0.424242	0.304045	0.309082
TRAF	75	1.69837	107	1.6543	269	135	2.00462	2.01192	1.02664	0.847228	0.700935	0.27881	0.555556	0.426232	0.406254
Trihelix	34	0.769928	52	0.803958	117	59	0.871898	0.879285	0.957671	0.883048	0.653846	0.290598	0.576271	0.397598	0.423431
TTF-type_Zn	2	0.0452899	4	0.0618429	59	30	0.439675	0.447094	0.732337	0.103008	0.5	0.0338983	0.0666667	0.304045	0.0493932
TUB	21	0.475543	18	0.278293	58	29	0.432223	0.432191	1.70879	1.10023	1.16667	0.362069	0.724138	0.709439	0.52757
ULT	3	0.0679348	1	0.0154607	26	13	0.193755	0.193741	4.39402	0.350622	3	0.115385	0.230769	1.82427	0.168127
VARL	2	0.0452899	3	0.0463822	15	8	0.111782	0.119225	0.976449	0.405163	0.666667	0.133333	0.25	0.405394	0.19428
VOZ	6	0.13587	10	0.154607	31	16	0.231016	0.23845	0.878804	0.58814	0.6	0.193548	0.375	0.364854	0.282019
Whirly	12	0.271739	5	0.0773036	18	9	0.134138	0.134128	3.51522	2.02582	2.4	0.666667	1.33333	1.45942	0.971399
WRKY	102	2.30978	126	1.94805	326	163	2.42939	2.42921	1.18569	0.950766	0.809524	0.312883	0.625767	0.492264	0.455902
YEATS	3	0.0679348	2	0.0309215	6	3	0.0447127	0.0447094	2.19701	1.51936	1.5	0.5	1	0.912136	0.72855
zf_HD	15	0.339674	21	0.324675	62	31	0.462031	0.461997	1.0462	0.735175	0.714286	0.241935	0.483871	0.43435	0.352524
Total TF Regions Identified	5460		7564		19550	9810
Total Sequences in FASTA	4416		6468		13419	6710
Total Number of Protein Coding Transcripts	60838		36995		88647	44324
Note: The "-" indicates a family that is present in cowpea, but not in common bean or soybean.

## Sheet: Supplementary Table 1B
Genes	Cowpea		Common Bean		Soybean				Ratio of % of Repertoires
Family	# of Genes	% of TF Gene Repertoire	# of Genes	% of TF Gene Repertoire	# of Genes	# of Genes / 2 (for 2N)	% of TF Gene Repertoire	% of TF Gene Repertoire (2N)	Cowpea : Common Bean	Cowpea : Soybean
A20-like	13	0.294918	20	0.378	36	18	0.32535	0.323334	0.780206	0.906464
Alfin-like	11	0.249546	13	0.2457	25	13	0.225938	0.233519	1.01565	1.10449
AP2_EREBP	148	3.35753	184	3.4776	373	187	3.37099	3.35908	0.965473	0.996008
ARF	29	0.657895	30	0.567001	65	33	0.587438	0.592779	1.16031	1.11994
Argonaute	24	0.544465	21	0.3969	33	17	0.298238	0.305371	1.37179	1.82561
ARID	12	0.272232	16	0.3024	33	17	0.298238	0.305371	0.900238	0.912803
AUX_IAA	42	0.952813	30	0.567001	69	35	0.623588	0.628705	1.68044	1.52795
B3	64	1.45191	97	1.8333	171	86	1.54541	1.54482	0.791962	0.939493
BBR_BPC	5	0.11343	12	0.2268	32	16	0.2892	0.287408	0.500132	0.39222
BED-type_Zn	12	0.272232	11	0.2079	139	70	1.25621	1.25741	1.30944	0.216709
BES_BZR	6	0.136116	9	0.1701	16	8	0.1446	0.143704	0.800212	0.941328
bHLH	155	3.51633	195	3.6855	398	199	3.59693	3.57464	0.954099	0.977594
bHSH	2	0.0453721	2	0.0378	5	3	0.0451875	0.053889	1.20032	1.00408
Bromodomain	22	0.499093	31	0.585901	62	31	0.560325	0.556853	0.851838	0.890719
BSD	9	0.204174	12	0.2268	27	14	0.244013	0.251482	0.900238	0.836736
BTB-POZ	40	0.907441	41	0.774901	82	41	0.741075	0.736483	1.17104	1.22449
bZIP	139	3.15336	129	2.4381	268	134	2.42205	2.40704	1.29337	1.30194
C2C2_CO-like	34	0.771325	35	0.661501	63	32	0.569363	0.574816	1.16602	1.35472
C2C2_Dof	32	0.725953	43	0.812701	89	45	0.804338	0.808335	0.89326	0.902547
C2C2_GATA	28	0.635209	48	0.907201	92	46	0.831451	0.826298	0.700185	0.763977
C2C2_YABBY	7	0.158802	14	0.2646	27	14	0.244013	0.251482	0.600159	0.650795
C2C2-LSD	7	0.158802	6	0.1134	10	5	0.0903751	0.089815	1.40037	1.75715
C2H2	416	9.43739	699	13.2111	1253	627	11.324	11.2628	0.714352	0.833397
C3H	88	1.99637	97	1.8333	233	117	2.10574	2.10167	1.08895	0.948062
CAMTA	2	0.0453721	8	0.1512	15	8	0.135563	0.143704	0.300079	0.334694
CCAAT_Dr1	1	0.022686	0	0	2	1	0.018075	0.017963	N/A	1.2551
CCAAT_HAP2	13	0.294918	9	0.1701	27	14	0.244013	0.251482	1.73379	1.20862
CCAAT_HAP3	62	1.40653	94	1.7766	177	89	1.59964	1.59871	0.791699	0.879282
CCAAT_HAP5	14	0.317604	19	0.3591	35	18	0.316313	0.323334	0.884445	1.00408
CCHC_Zn	155	3.51633	67	1.2663	300	150	2.71125	2.69445	2.77685	1.29694
CHROMO-DOMAIN	10	0.22686	17	0.3213	23	12	0.207863	0.215556	0.706069	1.0914
Coactivator_p15	6	0.136116	6	0.1134	17	9	0.153638	0.161667	1.20032	0.885956
CPP	7	0.158802	11	0.2079	22	11	0.198825	0.197593	0.763838	0.798703
CSD	6	0.136116	8	0.1512	15	8	0.135563	0.143704	0.900238	1.00408
CW-Zn	8	0.181488	11	0.2079	21	11	0.189788	0.197593	0.872958	0.95627
CW-Zn-B3_VAL	0	0	3	0.0567001	6	3	0.054225	0.053889	0	0
DBB	31	0.703267	43	0.812701	79	40	0.713963	0.71852	0.865345	0.985019
DBP	3	0.0680581	4	0.0756001	8	4	0.0723	0.071852	0.900238	0.941328
DDT	13	0.294918	17	0.3213	34	17	0.307275	0.305371	0.91789	0.959786
Dicer	0	0	4	0.0756001	7	4	0.0632625	0.071852	0	0
DUF246	46	1.04356	44	0.831601	96	48	0.867601	0.862224	1.25488	1.20281
DUF296	30	0.680581	42	0.793801	81	41	0.732038	0.736483	0.85737	0.929707
DUF547	15	0.34029	17	0.3213	32	16	0.2892	0.287408	1.0591	1.17666
DUF632	24	0.544465	17	0.3213	40	20	0.3615	0.35926	1.69457	1.50613
DUF833	6	0.136116	3	0.0567001	6	3	0.054225	0.053889	2.40064	2.51021
E2F_DP	9	0.204174	9	0.1701	19	10	0.171713	0.17963	1.20032	1.18905
EIL	6	0.136116	8	0.1512	21	11	0.189788	0.197593	0.900238	0.717202
FAR	30	0.680581	28	0.529201	80	40	0.723	0.71852	1.28605	0.941328
FHA	9	0.204174	22	0.4158	48	24	0.4338	0.431112	0.491039	0.470664
FYR	4	0.0907441	6	0.1134	14	7	0.126525	0.125741	0.800212	0.717202
GARP_ARR-B	15	0.34029	16	0.3024	34	17	0.307275	0.305371	1.1253	1.10745
GARP_G2-like	53	1.20236	68	1.2852	139	70	1.25621	1.25741	0.935542	0.95713
GeBP	8	0.181488	11	0.2079	26	13	0.234975	0.233519	0.872958	0.772372
GIF	7	0.158802	8	0.1512	20	10	0.18075	0.17963	1.05028	0.878573
GNAT	39	0.884755	41	0.774901	76	38	0.68685	0.682594	1.14177	1.28813
GRAS	58	1.31579	55	1.0395	129	65	1.16584	1.16759	1.26579	1.12862
GRF	58	1.31579	23	0.4347	52	26	0.46995	0.467038	3.02689	2.79985
HB	90	2.04174	65	1.2285	138	69	1.24718	1.23945	1.66198	1.63709
HB-BELL	12	0.272232	19	0.3591	34	17	0.307275	0.305371	0.758095	0.885956
HB-HD-ZIP	30	0.680581	54	1.0206	96	48	0.867601	0.862224	0.666843	0.78444
HB_KNOX	21	0.476407	20	0.378	40	20	0.3615	0.35926	1.26033	1.31786
HB-other	54	1.22505	23	0.4347	70	35	0.632625	0.628705	2.81814	1.93645
HB-PHD	3	0.0680581	4	0.0756001	8	4	0.0723	0.071852	0.900238	0.941328
HB-WOX	77	1.74682	113	2.1357	210	105	1.89788	1.88611	0.817916	0.92041
HD-SAD	9	0.204174	23	0.4347	43	22	0.388613	0.395186	0.469689	0.525393
HD-ZIP	41	0.930127	73	1.3797	149	75	1.34659	1.34722	0.674151	0.690729
HD-Zip_bZIP_1	7	0.158802	9	0.1701	18	9	0.162675	0.161667	0.93358	0.976192
HD-Zip_Halz	30	0.680581	39	0.737101	70	35	0.632625	0.628705	0.923321	1.0758
HMG	16	0.362976	16	0.3024	35	18	0.316313	0.323334	1.20032	1.14752
HRT	3	0.0680581	4	0.0756001	3	2	0.0271125	0.035926	0.900238	2.51021
HSA	3	0.0680581	2	0.0378	4	2	0.03615	0.035926	1.80048	1.88266
HSF	29	0.657895	30	0.567001	60	30	0.54225	0.53889	1.16031	1.21327
ISWI	2	0.0453721	2	0.0378	4	2	0.03615	0.035926	1.20032	1.2551
IWS1	10	0.22686	13	0.2457	30	15	0.271125	0.269445	0.923321	0.836736
JmjC	31	0.703267	26	0.4914	62	31	0.560325	0.556853	1.43115	1.2551
JmjC-ARID	0	0	1	0.0189	2	1	0.018075	0.017963	0	0
JmjN	10	0.22686	10	0.189	20	10	0.18075	0.17963	1.20032	1.2551
Jumonji	24	0.544465	19	0.3591	40	20	0.3615	0.35926	1.51619	1.50613
KRAB-box	1	0.022686	0	0	1	1	0.00903751	0.017963	N/A	2.51021
Lambda-DB	4	0.0907441	4	0.0756001	5	3	0.0451875	0.053889	1.20032	2.00817
LFY	1	0.022686	3	0.0567001	13	7	0.117488	0.125741	0.400106	0.193093
LIM	17	0.385662	32	0.604801	58	29	0.524175	0.520927	0.637669	0.735751
LOB	40	0.907441	51	0.963901	100	50	0.903751	0.89815	0.941426	1.00408
LUG	20	0.453721	31	0.585901	59	30	0.533213	0.53889	0.774398	0.850918
MADS	54	1.22505	80	1.512	185	93	1.67194	1.67056	0.810214	0.73271
MBF1	3	0.0680581	4	0.0756001	4	2	0.03615	0.035926	0.900238	1.88266
MED6	1	0.022686	2	0.0378	1	1	0.00903751	0.017963	0.600159	2.51021
MED7	1	0.022686	1	0.0189	2	1	0.018075	0.017963	1.20032	1.2551
mTERF	35	0.794011	37	0.699301	69	35	0.623588	0.628705	1.13544	1.27329
MYB	136	3.0853	203	3.8367	398	199	3.59693	3.57464	0.804154	0.85776
MYB_SANT	32	0.725953	36	0.680401	71	36	0.641663	0.646668	1.06695	1.13136
MYB-HB-like	240	5.44465	322	6.08581	654	327	5.91053	5.8739	0.894647	0.921178
MYB-related	133	3.01724	108	2.0412	253	127	2.28649	2.2813	1.47817	1.3196
NAC	88	1.99637	92	1.7388	184	92	1.6629	1.6526	1.14813	1.20053
NF-X1	1	0.022686	2	0.0378	5	3	0.0451875	0.053889	0.600159	0.502042
Nin-like	12	0.272232	12	0.2268	34	17	0.307275	0.305371	1.20032	0.885956
NOZZLE	3	0.0680581	5	0.0945001	14	7	0.126525	0.125741	0.720191	0.537902
OFP	14	0.317604	23	0.4347	56	28	0.5061	0.502964	0.730628	0.627552
PcG_FIE	307	6.96461	315	5.95351	632	316	5.7117	5.67631	1.16983	1.21936
PcG_VEFS	1	0.022686	3	0.0567001	11	6	0.0994126	0.107778	0.400106	0.228201
PHD	147	3.33485	203	3.8367	381	191	3.44329	3.43093	0.869196	0.968506
PLATZ	11	0.249546	16	0.3024	43	22	0.388613	0.395186	0.825218	0.642146
Pseudo_ARR-B	49	1.11162	52	0.982801	104	52	0.939901	0.934076	1.13107	1.18269
RB	2	0.0453721	3	0.0567001	11	6	0.0994126	0.107778	0.800212	0.456402
Rcd1-like	4	0.0907441	2	0.0378	22	11	0.198825	0.197593	2.40064	0.456402
Rel	0	0	1	0.0189	5	3	0.0451875	0.053889	0	0
RF-X	0	0	0	0	1	1	0.00903751	0.017963	N/A	0
RRN3	4	0.0907441	7	0.1323	18	9	0.162675	0.161667	0.685896	0.557824
Runt	1	0.022686	0	0	1	1	0.00903751	0.017963	N/A	2.51021
S1Fa-like	5	0.11343	10	0.189	22	11	0.198825	0.197593	0.600159	0.570502
SAP	14	0.317604	18	0.3402	31	16	0.280163	0.287408	0.93358	1.13364
SBP	27	0.612523	23	0.4347	53	27	0.478988	0.485001	1.40907	1.27879
SET	32	0.725953	53	1.0017	106	53	0.957976	0.952039	0.72472	0.757799
Sigma70-like	4	0.0907441	9	0.1701	13	7	0.117488	0.125741	0.533474	0.772372
Sin3	9	0.204174	7	0.1323	19	10	0.171713	0.17963	1.54327	1.18905
Sir2	4	0.0907441	6	0.1134	12	6	0.10845	0.107778	0.800212	0.836736
SNF2	54	1.22505	57	1.0773	101	51	0.912788	0.916113	1.13714	1.34209
SOH1	1	0.022686	2	0.0378	16	8	0.1446	0.143704	0.600159	0.156888
SRS	8	0.181488	12	0.2268	24	12	0.2169	0.215556	0.800212	0.836736
SSXT	3	0.0680581	5	0.0945001	8	4	0.0723	0.071852	0.720191	0.941328
STAT	1	0.022686	1	0.0189	2	1	0.018075	0.017963	1.20032	1.2551
SWI_SNF_BAF60b	14	0.317604	24	0.4536	36	18	0.32535	0.323334	0.700185	0.976192
SWI_SNF_SWI3	5	0.11343	5	0.0945001	16	8	0.1446	0.143704	1.20032	0.78444
SWIB-Plus-3	4	0.0907441	6	0.1134	8	4	0.0723	0.071852	0.800212	1.2551
TAZ	9	0.204174	10	0.189	18	9	0.162675	0.161667	1.08029	1.2551
Tc-PD	3	0.0680581	3	0.0567001	5	3	0.0451875	0.053889	1.20032	1.50613
TCP	15	0.34029	27	0.510301	67	34	0.605513	0.610742	0.666843	0.561987
TEA	1	0.022686	0	0	2	1	0.018075	0.017963	N/A	1.2551
TFb2	2	0.0453721	1	0.0189	7	4	0.0632625	0.071852	2.40064	0.717202
Tify	13	0.294918	13	0.2457	29	15	0.262088	0.269445	1.20032	1.12527
TRAF	56	1.27042	71	1.3419	151	76	1.36466	1.36519	0.946729	0.930938
Trihelix	33	0.748639	39	0.737101	79	40	0.713963	0.71852	1.01565	1.04857
TTF-type_Zn	2	0.0453721	2	0.0378	58	29	0.524175	0.520927	1.20032	0.0865589
TUB	15	0.34029	12	0.2268	31	16	0.280163	0.287408	1.5004	1.21462
ULT	1	0.022686	1	0.0189	26	13	0.234975	0.233519	1.20032	0.0965465
VARL	2	0.0453721	1	0.0189	9	5	0.0813376	0.089815	2.40064	0.557824
VOZ	4	0.0907441	3	0.0567001	11	6	0.0994126	0.107778	1.60042	0.912803
Whirly	9	0.204174	3	0.0567001	7	4	0.0632625	0.071852	3.60095	3.22741
WRKY	84	1.90563	95	1.7955	203	102	1.83461	1.83223	1.06133	1.03871
YEATS	2	0.0453721	2	0.0378	5	3	0.0451875	0.053889	1.20032	1.00408
zf_HD	15	0.34029	21	0.3969	57	29	0.515138	0.520927	0.85737	0.660581
Total Genes	4408		5291		11065	5567
