# Supplementary material for: A compendium of transcription factor and Transcriptionally active protein coding gene families in cowpea (Vigna unguiculata L.)
Source: BMC Genomics. 2017 Nov 22;18:898. doi: 10.1186/s12864-017-4306-1 (PMC5700742; doi:10.1186/s12864-017-4306-1)
Supplement: Supplementary file 3 — Cowpea TFs, TAPs and TRs in the A) PlantTFcat, B) iTAK and C) TavernaPBS pipelines. For each pipeline, the numbers shown are from the protein, transcript and raw cowpea assemblies. For A), the cowpea TFs and TRs in VuGEA, which used the PlantTFcat pipeline [40], are presented for comparison. (XLS 76 kb) [file 12864_2017_4306_MOESM3_ESM.xls]

## Sheet: Supplementary Table 2A
Family	Cowpea AA	Cowpea Transcripts	Cowpea Raw	VuGEA
A20-like	13	17	35	8
ABTB	0	0	0	3
AP2-EREBP	161	181	202	102
ARF	16	17	5	18
ARID	9	8	8	4
ARID-HMG	4	6	1	3
AS2-LOB	41	49	76	21
AUX-IAA	53	62	50	33
B3-Domain	48	51	159	19
BED-type(Zn)	15	17	186	18
BES/BZR	9	10	11	6
bHLH	185	219	104	118
Bromodomain	29	32	18	18
BTB-POZ	44	49	46	29
BTB-POZ-MATH	7	7	2	4
bZIP	98	113	111	70
C2C2-CO-like	42	50	24	17
C2C2-Dof	31	34	50	33
C2C2-GATA	26	42	44	20
C2C2-YABBY	9	10	13	6
C2H2	481	581	702	413
C3H	85	105	109	55
C3H-WRC/GRF	20	21	24	13
CCHC(Zn)	117	187	2548	62
CG1-CAMTA	4	4	11	6
CHROMO-DOMAIN	15	16	114	11
CW-Zn	11	12	7	6
DDT	12	12	6	2
DICER	5	3	6	8
E2F-DP	13	14	5	6
EIL	6	6	12	5
FAR	42	46	65	26
FHA-SMAD	18	20	13	15
FYR	8	8	6	2
GAGA-Binding-like	6	6	7	5
GARP-G2-like	19	20	2	0
GeBP	6	6	2	4
GRAS	65	69	112	37
GRF	39	43	63	0
Hap2/NF-YA	12	17	20	10
Hap3/NF-YB	77	110	108	78
HD-SAD	9	11	4	0
HD-ZIP	14	14	24	3
HMG	10	18	12	14
Homeodomain-LIKE	28	33	127	9
Homeodomain-PHD	4	4	1	0
Homeodomain-TALE-BEL	13	14	3	0
Homeodomain-TALE-KNOX	20	24	15	0
Homobox-WOX	96	113	70	69
HSA	3	3	2	0
HSF-type-DNA-binding	28	28	47	28
ISWI	4	4	1	1
JmjC	37	41	28	11
JmjC-ARID	0	0	1	1
JmjN	11	13	9	0
JUMONJI	9	9	4	4
KRAB-box	0	1	2	0
Lambda-DB	7	8	8	3
LFY	2	2	3	0
LIM	26	36	27	17
LisH	21	26	17	11
MADS-MIKC	3	3	6	25
MADS-type1	55	61	68	12
MBF1	0	0	2	1
MYB	15	17	22	18
MYB-HB-like	292	326	310	153
MYB-related	0	1	4	0
MYB/SANT	36	42	20	24
NAM	116	129	130	61
Nin-like	12	13	13	5
NOZZLE	2	2	0	0
PAZ-Argonaute	25	29	27	13
PHD	146	168	124	116
PLATZ	14	15	18	7
RAV	2	2	1	1
RB	2	2	3	1
RR-A-type	58	68	64	31
RR-B-type	4	5	0	1
S1Fa-like	2	3	1	3
SAP	10	11	7	10
SBP	24	29	39	15
SET	32	36	38	29
SNF2	57	62	59	26
ssDNA-binding-TF	9	11	10	6
SSXT	4	5	0	3
STAT	1	1	0	1
STY-LRP1	10	12	18	7
SWIB-Plus-3	4	4	2	5
TAZ	5	7	16	1
Tc-PD	4	5	0	2
TCoAp15	1	0	0	0
TCP	15	15	32	18
Tesmin	7	9	9	2
TIFY	19	25	15	18
TTF-type(Zn)	2	3	22	1
TUBBY	17	23	32	12
WD40-like	444	517	449	253
WRKY	87	109	143	65
YEATS	3	3	5	2
ZF-HD	14	14	24	14
Znf-B	33	53	51	31
Znf-LSD	6	8	17	7
Total	3835	4530	7293	2485
Supplementary Table 2. (a). Cowpea TF and TAP repertoire from analysis using PlantTFCat (Dai et al. 2013). The protein, transcript and raw assemblies are analyzed,
as well as the TF repertoire as posted on the VuGEA database (Yao et al., 2016; https://vugea.noble.org/list_tf.php).
The transcripts and raw cowpea genome sequences were translated to amino acidin six reading frames using a custom BioPerl script prior to analysis.

## Sheet: Supplementary Table 2B
Family	Cowpea AA	Cowpea Transcripts	Cowpea Raw
Alfin-like	14	17	9
AP2/ERF-AP2	10	14	3
AP2/ERF-ERF	140	152	173
AP2/ERF-RAV	1	1	1
ARID	11	13	7
AUX/IAA	53	64	65
B3	48	49	80
B3-ARF	13	14	3
BBR-BPC	6	6	8
BES1	9	10	13
bHLH	129	151	75
bZIP	69	78	40
C2C2-CO-like	4	5	0
C2C2-Dof	31	33	64
C2C2-GATA	23	31	31
C2C2-LSD	6	8	20
C2C2-YABBY	8	9	21
C2H2	118	127	172
C3H	74	89	137
CAMTA	3	3	3
Coactivator p15	5	6	3
CPP	7	10	13
CSD	2	3	10
DBB	7	10	1
DBP	3	4	1
DDT	10	10	8
E2F-DP	9	10	8
EIL	5	5	18
FAR1	42	46	80
GARP-ARR-B	14	15	0
GARP-G2-like	42	48	30
GeBP	6	6	7
GNAT	39	52	34
GRAS	63	67	155
GRF	6	6	3
HB-BELL	6	7	0
HB-HD-ZIP	33	42	24
HB-KNOX	1	1	0
HB-other	35	39	39
HB-PHD	3	3	0
HB-WOX	17	20	23
HMG	7	11	3
HRT	1	1	2
HSF	22	22	42
IWS1	7	9	8
Jumonji	28	32	40
LFY	2	2	3
LIM	6	9	5
LOB	41	50	92
LUG	3	6	3
MADS-M-type	53	59	84
MADS-MIKC	3	3	4
MBF1	3	4	3
MED6	1	1	5
MED7	1	2	1
mTERF	40	44	53
MYB	102	111	36
MYB-related	121	141	249
NAC	111	124	163
NF-X1	0	1	6
NF-YA	11	13	19
NF-YB	16	17	13
NF-YC	8	10	10
NOZZLE	2	2	0
OFP	13	14	24
Others	104	122	168
PHD	33	36	25
PLATZ	14	15	22
Pseudo ARR-B	1	2	1
RB	2	2	2
Rcd1-like	4	4	6
RWP-RK	11	12	15
S1Fa-like	1	2	2
SBP	23	26	49
SET	33	37	26
SNF2	50	54	60
SOH1	1	1	1
SRS	10	12	24
SWI/SNF-BAF60b	16	19	21
SWI/SNF-SWI3	5	5	11
TAZ	6	7	9
TCP	15	15	43
Tify	18	24	19
TRAF	32	33	32
Trihelix	30	34	54
TUB	17	23	34
ULT	3	3	2
VOZ	4	4	5
Whirly	4	4	4
WRKY	86	108	175
zf-HD	11	11	27
zn-clus	0	0	1
Total	2261	2587	3088
Supplementary Table 2. (b). Cowpea TF and TAP repertoire from analysis using iTAK (Zheng et al. 2016). The protein, transcript and raw assemblies are analyzed.
The transcripts and raw cowpea genome sequences were translated to amino acidin six reading frames using a custom BioPerl script prior to analysis.

## Sheet: Supplementary Table 2C
Family	Cowpea AA	Cowpea Transcripts	Cowpea Raw
ABI3/VP1	62	63	409
AP2/EREBP	158	179	286
ARF	36	41	89
ARID	17	20	56
AS2/LOB	43	53	127
Alfin-like	4	4	71
Argonaute	10	11	10
Aux/IAA	64	75	123
BBR/BPC	11	13	129
BES1	9	10	34
BSD	9	15	107
C2C2_CO-like	6	7	1
C2C2_Dof	32	35	190
C2C2_GATA	25	43	251
C2C2_YABBY	15	18	77
C2H2	99	109	228
C3H	84	103	226
CAMTA	3	3	4
CCAAT_Dr1	1	3	19
CCAAT_HAP2	12	16	61
CCAAT_HAP3	0	1	20
CCAAT_HAP5	15	19	61
CPP	7	13	95
CSD	8	10	47
Coactivator_p15	6	7	37
DBP	5	6	3
DDT	12	17	109
DUF246	82	91	178
DUF296	37	39	95
DUF547	20	22	113
DUF632	34	35	84
DUF833	6	8	46
E2F/DP	12	13	61
EIL	9	9	49
FHA	19	23	106
GARP_ARR-B_G2	20	21	14
GARP_ARR-B_Myb	19	20	12
GARP_G2-like	9	11	66
GIF	6	11	82
GNAT	46	61	88
GRAS	67	71	207
GRF	6	6	3
GeBP	8	8	71
HB	66	78	149
HB_KNOX	13	15	10
HD-Zip_Halz	35	43	24
HD-Zip_bZIP_1	9	12	2
HMG	8	14	84
HRT	1	4	60
HSF	35	39	166
IWS1	12	17	95
Jumonji	7	9	5
LFY	5	8	50
LIM	10	16	13
LUG	4	8	37
MADS	58	65	198
MBF1	4	5	15
MYB	129	143	154
MYB-related	114	135	396
Med6	1	1	143
Med7	1	2	49
NAC	119	135	275
NZZ	5	5	14
OFP	15	18	118
PHD	111	122	272
PLATZ	15	15	132
PcG_FIE	169	190	165
PcG_VEFS	3	4	45
Pseudo_ARR-B	1	2	1
RB	4	4	122
RF-X	0	0	40
RRN3	15	14	112
RWP-RK	12	17	79
Rcd1-like	9	10	124
Rel	0	0	40
Runt	2	2	41
S1Fa-like	6	7	155
SAP	8	7	33
SBP	24	33	124
SET	39	43	81
SOH1	1	3	209
SRS	11	14	55
SWI/SNF_BAF60b	18	23	117
SWI/SNF_SNF2	71	77	162
SWI/SNF_SWI3	8	10	99
Sigma70-like	4	5	1
Sin3	9	13	99
Sir2	4	7	46
TAZ	7	16	126
TCP	15	15	61
TEA	2	1	40
TFb2	4	4	57
TRAF	77	82	141
TUB	22	31	88
Trihelix	36	40	113
ULT	3	6	55
VARL	1	2	55
VOZ	6	8	41
WRKY	88	111	302
Whirly	9	11	17
bHLH	166	196	238
bHSH	2	4	25
bZIP1	154	177	279
bZIP2	99	112	206
mTERF	45	49	143
tify	19	28	57
zf_HD	15	16	79
Total	3118	3646	10679
Supplementary Table 2. (c). Cowpea TF and TAP repertoire from analysis using the TavernaPBS pipeline (https://sourceforge.net/projects/tavernapbs). The protein, transcript and raw assemblies are analyzed.
The transcripts and raw cowpea genome sequences were translated to amino acidin six reading frames using a custom BioPerl script prior to analysis.
