# Supplementary material for: A compendium of transcription factor and Transcriptionally active protein coding gene families in cowpea (Vigna unguiculata L.)
Source: BMC Genomics. 2017 Nov 22;18:898. doi: 10.1186/s12864-017-4306-1 (PMC5700742; doi:10.1186/s12864-017-4306-1)
Supplement: Supplementary file 8 — Cowpea TFs and TAPs with corresponding transcripts in VuGEA, FPKM values, GO annotations, and gene families. This data shows a prediction of where and when cowpea TFs and TAPs express most strongly. (XLS 1840 kb) [file 12864_2017_4306_MOESM8_ESM.xls]

## Sheet: Sheet1
Family	Genome Sequence ID	Transcript ID	Designed target	GO annotation	Transcription factor	Leaf	Stem	Root	Flower	Pod 6dap	Pod 10dap	Pod 16dap	Seed 8dap	Seed 10dap	Seed 14dap	Seed 18dap
A20-like	scaffold86638-0.1	Vun_T15107.2	()	(GO:0003677 molecular_function DNA binding|GO:0008270 molecular_function zinc ion binding)	A20-like / transcription factor	33.15	54.63	110.45	85.81	94.86	74.86	114.4	19.53	18.94	19.22	25.26
A20-like	scaffold54925-0.2_ORF-3	Vun_T05596.1	()	(GO:0016021 cellular_component integral component of membrane|GO:0016021 cellular_component integral component of membrane)	-	7.64	20.87	27.51	31.29	14.06	17.05	26.61	18.97	14.68	11.52	0.05
A20-like	scaffold67449-0.2	Vun_T05903.2	()	(GO:0008270 molecular_function zinc ion binding|GO:0009737 biological_process response to abscisic acid|GO:0010200 biological_process response to chitin|GO:0008270 molecular_function zinc ion binding)	-	3.29	19.35	44.84	5.01	11	12.12	10	3.21	2.56	1.13	5.89
A20-like	scaffold1925-processed0.0	Vun_T03985.1	()	(GO:0003677 molecular_function DNA binding|GO:0008270 molecular_function zinc ion binding|GO:0003677 molecular_function DNA binding|GO:0008270 molecular_function zinc ion binding)	A20-like / transcription factor	37.36	140.16	68.27	41.28	47.68	70.89	42.07	46.6	50.07	51.17	254.16
A20-like	C35082942-augustus0.2_ORF-3	Vun_T05903.2	()	(GO:0008270 molecular_function zinc ion binding|GO:0009737 biological_process response to abscisic acid|GO:0010200 biological_process response to chitin|GO:0008270 molecular_function zinc ion binding)	-	3.29	19.35	44.84	5.01	11	12.12	10	3.21	2.56	1.13	5.89
A20-like	scaffold3942-processed0.0	Vun_T07909.1	()	(GO:0003677 molecular_function DNA binding|GO:0008270 molecular_function zinc ion binding|GO:0003677 molecular_function DNA binding|GO:0008270 molecular_function zinc ion binding)	A20-like / transcription factor	160.41	289.86	160.21	128.52	126.97	147.11	151.62	108.96	64.34	27.53	81.12
A20-like	scaffold86638-processed0.1	Vun_T15107.1	()	(GO:0003677 molecular_function DNA binding|GO:0008270 molecular_function zinc ion binding)	-	38.19	74.26	162.48	124.48	109.93	81.7	143.47	29.84	27.07	25.94	40.17
A20-like	scaffold89613-processed0.0	Vun_T12439.1	()	(GO:0005634 cellular_component nucleus|GO:0003677 molecular_function DNA binding|GO:0004842 molecular_function ubiquitin-protein transferase activity|GO:0008270 molecular_function zinc ion binding|GO:0051865 biological_process protein autoubiquitination|GO:0016567 biological_process protein ubiquitination|GO:0009414 biological_process response to water deprivation)	A20-like / transcription factor	50.32	105.5	144.34	33.3	53	31.68	68.46	13.46	7.84	5.17	7.03
A20-like	scaffold67449-augustus0.3	Vun_T05903.2	()	(GO:0008270 molecular_function zinc ion binding|GO:0009737 biological_process response to abscisic acid|GO:0010200 biological_process response to chitin|GO:0008270 molecular_function zinc ion binding)	-	3.29	19.35	44.84	5.01	11	12.12	10	3.21	2.56	1.13	5.89
A20-like	C35037269-processed0.0	Vun_T05744.1	()	()	A20-like / transcription factor	52.32	106	148.53	44.8	85.98	95.5	114.94	24.77	22.95	18.97	77.34
Alfin-like	scaffold32601-processed0.1	Vun_T08047.1	()	(GO:0005634 cellular_component nucleus|GO:0008270 molecular_function zinc ion binding|GO:0016568 biological_process chromatin modification|GO:0006355 biological_process regulation of transcription, DNA-templated|GO:0006351 biological_process transcription, DNA-templated|GO:0042393 molecular_function histone binding|GO:0006355 biological_process regulation of transcription, DNA-templated|GO:000551…	PHD / transcription factor	4.54	6.53	9.04	8.66	17.02	10.24	6.15	22.92	10.22	2.32	5.54
Alfin-like	scaffold57227-0.1	Vun_T19927.1	()	(GO:0005634 cellular_component nucleus|GO:0035064 molecular_function methylated histone binding|GO:0044212 molecular_function transcription regulatory region DNA binding|GO:0008270 molecular_function zinc ion binding|GO:0016568 biological_process chromatin modification|GO:0006355 biological_process regulation of transcription, DNA-templated|GO:0006351 biological_process transcription, DNA-templat…	PHD / transcription factor	24.02	26.45	28.82	64.49	55.71	42.35	28.87	70.07	54.03	34.18	10.67
Alfin-like	scaffold81892-0.0	Vun_T10738.1	()	(GO:0005634 cellular_component nucleus|GO:0008270 molecular_function zinc ion binding|GO:0008270 molecular_function zinc ion binding)	CW-Zn / transcription factor	0.95	1.43	3.07	1.11	0.8	2.11	2.62	1.11	0.45	0.6	0.39
Alfin-like	scaffold87364-0.1	Vun_T20443.1	()	(GO:0005634 cellular_component nucleus|GO:0008270 molecular_function zinc ion binding|GO:0016568 biological_process chromatin modification|GO:0006355 biological_process regulation of transcription, DNA-templated|GO:0006351 biological_process transcription, DNA-templated|GO:0042393 molecular_function histone binding|GO:0006355 biological_process regulation of transcription, DNA-templated|GO:000551…	PHD / transcription factor	58.15	83.46	92.79	70.82	92.35	109.91	92.24	90.03	60.52	42.97	30.83
Alfin-like	scaffold87364-augustus0.3	Vun_T20443.1	()	(GO:0005634 cellular_component nucleus|GO:0008270 molecular_function zinc ion binding|GO:0016568 biological_process chromatin modification|GO:0006355 biological_process regulation of transcription, DNA-templated|GO:0006351 biological_process transcription, DNA-templated|GO:0042393 molecular_function histone binding|GO:0006355 biological_process regulation of transcription, DNA-templated|GO:000551…	PHD / transcription factor	58.15	83.46	92.79	70.82	92.35	109.91	92.24	90.03	60.52	42.97	30.83
Alfin-like	scaffold91969-0.0	Vun_T17563.3	()	(GO:0005634 cellular_component nucleus|GO:0008270 molecular_function zinc ion binding|GO:0016568 biological_process chromatin modification|GO:0006355 biological_process regulation of transcription, DNA-templated|GO:0006351 biological_process transcription, DNA-templated|GO:0042393 molecular_function histone binding|GO:0006355 biological_process regulation of transcription, DNA-templated|GO:000551…	PHD / transcription factor	0.2	0.2	0.09	1.36	0.79	0.15	0.07	25.2	8.52	2.35	0.22
Alfin-like	scaffold64101-0.4_ORF+1	Vun_T15912.2	()	(GO:0005634 cellular_component nucleus|GO:0008270 molecular_function zinc ion binding|GO:0016568 biological_process chromatin modification|GO:0006355 biological_process regulation of transcription, DNA-templated|GO:0006351 biological_process transcription, DNA-templated|GO:0042393 molecular_function histone binding|GO:0006355 biological_process regulation of transcription, DNA-templated|GO:000551…	-	31.56	20.51	18.87	17.85	19.7	13.56	12.74	22.22	12.56	8.15	8.93
Alfin-like	scaffold89674-augustus0.3	Vun_T05116.1	()	(GO:0005634 cellular_component nucleus|GO:0003677 molecular_function DNA binding|GO:0008270 molecular_function zinc ion binding|GO:0071472 biological_process cellular response to salt stress|GO:0016568 biological_process chromatin modification|GO:0045727 biological_process positive regulation of translation|GO:0006355 biological_process regulation of transcription, DNA-templated|GO:0009651 biolog…	PHD / transcription factor	56.47	78.43	76.2	75.33	69.41	72.37	66.18	100.11	66.72	42.05	48.88
Alfin-like	scaffold89674-0.1	Vun_T05116.1	()	(GO:0005634 cellular_component nucleus|GO:0003677 molecular_function DNA binding|GO:0008270 molecular_function zinc ion binding|GO:0071472 biological_process cellular response to salt stress|GO:0016568 biological_process chromatin modification|GO:0045727 biological_process positive regulation of translation|GO:0006355 biological_process regulation of transcription, DNA-templated|GO:0009651 biolog…	PHD / transcription factor	56.47	78.43	76.2	75.33	69.41	72.37	66.18	100.11	66.72	42.05	48.88
Alfin-like	scaffold84249-0.1	Vun_T15912.1	()	(GO:0005634 cellular_component nucleus|GO:0008270 molecular_function zinc ion binding|GO:0016568 biological_process chromatin modification|GO:0006355 biological_process regulation of transcription, DNA-templated|GO:0006351 biological_process transcription, DNA-templated|GO:0042393 molecular_function histone binding|GO:0006355 biological_process regulation of transcription, DNA-templated|GO:000551…	PHD / transcription factor	30.25	20.76	14.53	13.49	12.88	10.73	12.64	18.59	10.66	7.4	7.78
Alfin-like	scaffold84249-augustus0.3	Vun_T15912.1	()	(GO:0005634 cellular_component nucleus|GO:0008270 molecular_function zinc ion binding|GO:0016568 biological_process chromatin modification|GO:0006355 biological_process regulation of transcription, DNA-templated|GO:0006351 biological_process transcription, DNA-templated|GO:0042393 molecular_function histone binding|GO:0006355 biological_process regulation of transcription, DNA-templated|GO:000551…	PHD / transcription factor	30.25	20.76	14.53	13.49	12.88	10.73	12.64	18.59	10.66	7.4	7.78
Alfin-like	scaffold91969-augustus0.1	Vun_T17563.3	()	(GO:0005634 cellular_component nucleus|GO:0008270 molecular_function zinc ion binding|GO:0016568 biological_process chromatin modification|GO:0006355 biological_process regulation of transcription, DNA-templated|GO:0006351 biological_process transcription, DNA-templated|GO:0042393 molecular_function histone binding|GO:0006355 biological_process regulation of transcription, DNA-templated|GO:000551…	PHD / transcription factor	0.2	0.2	0.09	1.36	0.79	0.15	0.07	25.2	8.52	2.35	0.22
Alfin-like	scaffold83868-exonerate_est2genome0.0_ORF-3	Vun_T17563.2	()	(GO:0005634 cellular_component nucleus|GO:0008270 molecular_function zinc ion binding|GO:0016568 biological_process chromatin modification|GO:0006355 biological_process regulation of transcription, DNA-templated|GO:0006351 biological_process transcription, DNA-templated|GO:0042393 molecular_function histone binding|GO:0006355 biological_process regulation of transcription, DNA-templated|GO:000551…	-	7.98	7.01	7.08	10.08	6.27	5.93	11.66	14.45	5.15	1.98	13.39
Alfin-like	C35073882-0.0	Vun_T10738.1	()	(GO:0005634 cellular_component nucleus|GO:0008270 molecular_function zinc ion binding|GO:0008270 molecular_function zinc ion binding)	CW-Zn / transcription factor	0.95	1.43	3.07	1.11	0.8	2.11	2.62	1.11	0.45	0.6	0.39
Alfin-like	scaffold94132-processed0.1	Vun_T01910.1	()	(GO:0005634 cellular_component nucleus|GO:0008270 molecular_function zinc ion binding|GO:0016568 biological_process chromatin modification|GO:0006355 biological_process regulation of transcription, DNA-templated|GO:0006351 biological_process transcription, DNA-templated|GO:0042393 molecular_function histone binding|GO:0006355 biological_process regulation of transcription, DNA-templated|GO:000551…	PHD / transcription factor	12.94	16	16.02	18.26	17.37	14.32	11.43	52.86	29.04	12.8	8.03
AP2_EREBP	scaffold5130-processed0.1	Vun_T01533.1	()	(GO:0005634 cellular_component nucleus|GO:0003677 molecular_function DNA binding|GO:0003700 molecular_function sequence-specific DNA binding transcription factor activity|GO:0042742 biological_process defense response to bacterium|GO:0009873 biological_process ethylene-activated signaling pathway|GO:0010941 biological_process regulation of cell death|GO:0009617 biological_process response to bact…	AP2-EREBP / transcription factor	28.18	8	18.87	20.03	9.06	19.01	22.78	6.05	10.53	53.85	137.19
AP2_EREBP	scaffold86436-processed0.0	Vun_T08284.1	()	(GO:0005634 cellular_component nucleus|GO:0003677 molecular_function DNA binding|GO:0003700 molecular_function sequence-specific DNA binding transcription factor activity|GO:0006952 biological_process defense response|GO:0009873 biological_process ethylene-activated signaling pathway|GO:0010200 biological_process response to chitin|GO:0009409 biological_process response to cold|GO:0006351 biologi…	AP2-EREBP / transcription factor	70.72	245.21	170.67	47.89	180.57	164.94	211.54	44.69	16.94	10.76	5.86
AP2_EREBP	scaffold91910-augustus0.4	Vun_T11514.3	()	(GO:0005634 cellular_component nucleus|GO:0005886 cellular_component plasma membrane|GO:0003677 molecular_function DNA binding|GO:0003700 molecular_function sequence-specific DNA binding transcription factor activity|GO:0070483 biological_process detection of hypoxia|GO:0009873 biological_process ethylene-activated signaling pathway|GO:0001666 biological_process response to hypoxia|GO:0006351 bio…	-	46.35	54.01	97.91	69.92	58.39	79.94	73.46	57.91	47.32	33.04	46.47
AP2_EREBP	scaffold40313-0.1	Vun_T02632.1	()	(GO:0005634 cellular_component nucleus|GO:0003677 molecular_function DNA binding|GO:0003700 molecular_function sequence-specific DNA binding transcription factor activity|GO:0009873 biological_process ethylene-activated signaling pathway|GO:0006351 biological_process transcription, DNA-templated|GO:0003700 molecular_function sequence-specific DNA binding transcription factor activity|GO:0006355 b…	AP2-EREBP / transcription factor	3.69	11.41	7.85	2.05	6.65	7.74	4.34	7.89	5.56	6.25	4.9
AP2_EREBP	scaffold39105-processed0.1	Vun_T06638.1	()	(GO:0005634 cellular_component nucleus|GO:0003677 molecular_function DNA binding|GO:0003700 molecular_function sequence-specific DNA binding transcription factor activity|GO:0009873 biological_process ethylene-activated signaling pathway|GO:0006351 biological_process transcription, DNA-templated|GO:0003700 molecular_function sequence-specific DNA binding transcription factor activity|GO:0006355 b…	AP2-EREBP / transcription factor	0.11	4.25	23.19	0.15	4.35	2.32	1.19	0.12	0	0	0.04
AP2_EREBP	scaffold24701-0.0	Vun_T13053.1	()	(GO:0005634 cellular_component nucleus|GO:0003677 molecular_function DNA binding|GO:0003700 molecular_function sequence-specific DNA binding transcription factor activity|GO:0006952 biological_process defense response|GO:0009873 biological_process ethylene-activated signaling pathway|GO:0006351 biological_process transcription, DNA-templated|GO:0003700 molecular_function sequence-specific DNA bin…	AP2-EREBP / transcription factor	0.14	0.36	8.08	2.1	1.13	0.28	0.04	0.94	0.49	0.47	0.05
AP2_EREBP	scaffold95564-0.2_ORF+1	Vun_T06753.2	()	(GO:0005634 cellular_component nucleus|GO:0003677 molecular_function DNA binding|GO:0003700 molecular_function sequence-specific DNA binding transcription factor activity|GO:0009873 biological_process ethylene-activated signaling pathway|GO:0006351 biological_process transcription, DNA-templated|GO:0003700 molecular_function sequence-specific DNA binding transcription factor activity|GO:0006355 b…	AP2-EREBP / transcription factor	7.56	13.86	7.55	4.95	12.64	15.97	2.6	21.15	12.31	2.49	0.15
AP2_EREBP	scaffold31217-0.1_ORF+1	Vun_T18836.2	()	(GO:0005634 cellular_component nucleus|GO:0003677 molecular_function DNA binding|GO:0003700 molecular_function sequence-specific DNA binding transcription factor activity|GO:0009873 biological_process ethylene-activated signaling pathway|GO:0006351 biological_process transcription, DNA-templated|GO:0003700 molecular_function sequence-specific DNA binding transcription factor activity|GO:0006355 b…	-	16.29	8.73	14.71	9.9	0.96	5.33	17.91	1.47	0.69	0.43	0.02
AP2_EREBP	scaffold8225-0.1	Vun_T17750.1	()	(GO:0005634 cellular_component nucleus|GO:0003677 molecular_function DNA binding|GO:0000981 molecular_function sequence-specific DNA binding RNA polymerase II transcription factor activity|GO:0003700 molecular_function sequence-specific DNA binding transcription factor activity|GO:0009873 biological_process ethylene-activated signaling pathway|GO:0010187 biological_process negative regulation of …	AP2-EREBP / transcription factor	0.41	1.27	9.33	6.47	1.48	1.34	0.25	0.07	0.01	0	0
AP2_EREBP	scaffold40383-augustus0.4	Vun_T00441.3	()	(GO:0005634 cellular_component nucleus|GO:0003677 molecular_function DNA binding|GO:0003700 molecular_function sequence-specific DNA binding transcription factor activity|GO:0060774 biological_process auxin mediated signaling pathway involved in phyllotactic patterning|GO:0009873 biological_process ethylene-activated signaling pathway|GO:0060772 biological_process leaf phyllotactic patterning|GO:…	AP2-EREBP / transcription factor	0.03	0.33	0.85	0.26	0.55	0.73	0.01	5.73	4.32	6.79	9.87
AP2_EREBP	scaffold92292-processed0.0	Vun_T08264.1	()	(GO:0005634 cellular_component nucleus|GO:0003677 molecular_function DNA binding|GO:0003700 molecular_function sequence-specific DNA binding transcription factor activity|GO:0009873 biological_process ethylene-activated signaling pathway|GO:0006351 biological_process transcription, DNA-templated|GO:0003700 molecular_function sequence-specific DNA binding transcription factor activity|GO:0006355 b…	AP2-EREBP / transcription factor	74.68	16.21	7.39	15.73	7.11	9.84	25.45	2.7	4.28	1.45	9.42
AP2_EREBP	scaffold76304-0.1_ORF_0R	Vun_T14200.1	()	(GO:0005634 cellular_component nucleus|GO:0005524 molecular_function ATP binding|GO:0003677 molecular_function DNA binding|GO:0019900 molecular_function kinase binding|GO:0004709 molecular_function MAP kinase kinase kinase activity|GO:0004674 molecular_function protein serine/threonine kinase activity|GO:0000186 biological_process activation of MAPKK activity|GO:0045087 biological_process innate …	-	1.78	4.78	9.57	1.49	0.37	1	0.53	1.55	1.89	0.48	0.24
AP2_EREBP	scaffold3552-processed0.0	Vun_T00482.2	()	(GO:0005634 cellular_component nucleus|GO:0003677 molecular_function DNA binding|GO:0003700 molecular_function sequence-specific DNA binding transcription factor activity|GO:0006952 biological_process defense response|GO:0009873 biological_process ethylene-activated signaling pathway|GO:0010200 biological_process response to chitin|GO:0006351 biological_process transcription, DNA-templated)	AP2-EREBP / transcription factor	4.51	34.89	78.91	3.77	3.63	7.31	9.62	1.16	1.71	0.35	0.01
AP2_EREBP	scaffold5631-augustus0.2	Vun_T04986.1	()	()	AP2-EREBP / transcription factor	26.69	151.18	406.78	26.58	147.84	104.48	140.1	25.69	8.38	53.2	8.78
AP2_EREBP	scaffold24274-processed0.0	Vun_T22107.1	()	(GO:0005634 cellular_component nucleus|GO:0003677 molecular_function DNA binding|GO:0003700 molecular_function sequence-specific DNA binding transcription factor activity|GO:0006952 biological_process defense response|GO:0009873 biological_process ethylene-activated signaling pathway|GO:0006351 biological_process transcription, DNA-templated)	AP2-EREBP / transcription factor	0.93	5.64	4.89	0.93	8.27	1.88	0.28	0.45	1.13	0.83	1.11
AP2_EREBP	scaffold28844-processed0.0	Vun_T13274.1	()	(GO:0005634 cellular_component nucleus|GO:0003700 molecular_function sequence-specific DNA binding transcription factor activity|GO:0044212 molecular_function transcription regulatory region DNA binding|GO:0009873 biological_process ethylene-activated signaling pathway|GO:0006351 biological_process transcription, DNA-templated|GO:0003700 molecular_function sequence-specific DNA binding transcript…	AP2-EREBP / transcription factor	0.24	18.71	14.4	0.84	2.24	1.95	0.44	0.21	0.11	0.02	0
AP2_EREBP	C35024917-0.0	Vun_T17750.1	()	(GO:0005634 cellular_component nucleus|GO:0003677 molecular_function DNA binding|GO:0000981 molecular_function sequence-specific DNA binding RNA polymerase II transcription factor activity|GO:0003700 molecular_function sequence-specific DNA binding transcription factor activity|GO:0009873 biological_process ethylene-activated signaling pathway|GO:0010187 biological_process negative regulation of …	AP2-EREBP / transcription factor	0.41	1.27	9.33	6.47	1.48	1.34	0.25	0.07	0.01	0	0
AP2_EREBP	scaffold85394-0.1	Vun_T10883.1	()	(GO:0005634 cellular_component nucleus|GO:0003677 molecular_function DNA binding|GO:0003700 molecular_function sequence-specific DNA binding transcription factor activity|GO:0009908 biological_process flower development|GO:0010492 biological_process maintenance of shoot apical meristem identity|GO:0042127 biological_process regulation of cell proliferation|GO:0006351 biological_process transcript…	AP2-EREBP / transcription factor	0.49	10.55	55.83	9.24	18.18	2.06	1.37	1.55	1.32	1.57	0.03
AP2_EREBP	scaffold47240-0.0_ORF-1	Vun_T20384.1	()	()	-	1.29	0.9	1.18	4.49	5.69	2.81	45.33	2.69	3.46	3.59	0.5
AP2_EREBP	scaffold5055-processed0.1	Vun_T24596.1	()	(GO:0005634 cellular_component nucleus|GO:0003677 molecular_function DNA binding|GO:0003700 molecular_function sequence-specific DNA binding transcription factor activity|GO:0006952 biological_process defense response|GO:0009873 biological_process ethylene-activated signaling pathway|GO:0010105 biological_process negative regulation of ethylene-activated signaling pathway|GO:0006351 biological_pr…	AP2-EREBP / transcription factor	10.86	15.08	14.61	14.59	20.99	20	31.64	10.83	6.96	5.62	3.81
AP2_EREBP	scaffold87286-0.0	Vun_T10882.6	()	(GO:0005634 cellular_component nucleus|GO:0003677 molecular_function DNA binding|GO:0003700 molecular_function sequence-specific DNA binding transcription factor activity|GO:0009908 biological_process flower development|GO:0010492 biological_process maintenance of shoot apical meristem identity|GO:0042127 biological_process regulation of cell proliferation|GO:0006351 biological_process transcript…	-	1.48	11.6	35.15	1.97	3.88	2.92	1.37	4.62	2.53	1.25	0.28
AP2_EREBP	scaffold88816-processed0.0	Vun_T16993.1	()	(GO:0005634 cellular_component nucleus|GO:0003677 molecular_function DNA binding|GO:0003700 molecular_function sequence-specific DNA binding transcription factor activity|GO:0010200 biological_process response to chitin|GO:0006351 biological_process transcription, DNA-templated|GO:0003700 molecular_function sequence-specific DNA binding transcription factor activity|GO:0006355 biological_process …	AP2-EREBP / transcription factor	0.08	0.01	0.16	0.03	0.02	16.77	0.02	3.51	27.51	201.43	329.66
AP2_EREBP	scaffold20134-augustus0.5	Vun_T07528.1	()	(GO:0005634 cellular_component nucleus|GO:0043565 molecular_function sequence-specific DNA binding|GO:0003700 molecular_function sequence-specific DNA binding transcription factor activity|GO:0010143 biological_process cutin biosynthetic process|GO:0009873 biological_process ethylene-activated signaling pathway|GO:0009414 biological_process response to water deprivation|GO:0006351 biological_proc…	AP2-EREBP / transcription factor	0	0.04	0.1	15.15	0.34	0.38	0	0.01	0.05	0	0
AP2_EREBP	scaffold40383-0.3	Vun_T00441.3	()	(GO:0005634 cellular_component nucleus|GO:0003677 molecular_function DNA binding|GO:0003700 molecular_function sequence-specific DNA binding transcription factor activity|GO:0060774 biological_process auxin mediated signaling pathway involved in phyllotactic patterning|GO:0009873 biological_process ethylene-activated signaling pathway|GO:0060772 biological_process leaf phyllotactic patterning|GO:…	AP2-EREBP / transcription factor	0.03	0.33	0.85	0.26	0.55	0.73	0.01	5.73	4.32	6.79	9.87
AP2_EREBP	scaffold4216-processed0.0	Vun_T13233.1	()	(GO:0005634 cellular_component nucleus|GO:0003677 molecular_function DNA binding|GO:0003700 molecular_function sequence-specific DNA binding transcription factor activity|GO:0006952 biological_process defense response|GO:0006351 biological_process transcription, DNA-templated|GO:0003700 molecular_function sequence-specific DNA binding transcription factor activity|GO:0006355 biological_process re…	AP2-EREBP / transcription factor	6.73	6.43	11.63	3.25	1.24	1.18	4.54	2.25	3.76	2.83	3.61
AP2_EREBP	scaffold75584-processed0.0	Vun_T20208.1	()	(GO:0005634 cellular_component nucleus|GO:0003677 molecular_function DNA binding|GO:0003700 molecular_function sequence-specific DNA binding transcription factor activity|GO:0050832 biological_process defense response to fungus|GO:0009873 biological_process ethylene-activated signaling pathway|GO:0006351 biological_process transcription, DNA-templated|GO:0003700 molecular_function sequence-specif…	-	0.02	7.41	6.62	0.35	2.61	2.34	0.09	0.01	0	0	0
AP2_EREBP	scaffold49977-processed0.0	Vun_T13016.1	()	(GO:0005634 cellular_component nucleus|GO:0003677 molecular_function DNA binding|GO:0003700 molecular_function sequence-specific DNA binding transcription factor activity|GO:0009873 biological_process ethylene-activated signaling pathway|GO:0009740 biological_process gibberellic acid mediated signaling pathway|GO:0010030 biological_process positive regulation of seed germination|GO:0009739 biolog…	AP2-EREBP / transcription factor	0	0.03	2.19	0.85	0.05	0.44	10.73	0.02	0.01	0.32	2.21
AP2_EREBP	scaffold40836-0.0	Vun_T17750.1	()	(GO:0005634 cellular_component nucleus|GO:0003677 molecular_function DNA binding|GO:0000981 molecular_function sequence-specific DNA binding RNA polymerase II transcription factor activity|GO:0003700 molecular_function sequence-specific DNA binding transcription factor activity|GO:0009873 biological_process ethylene-activated signaling pathway|GO:0010187 biological_process negative regulation of …	AP2-EREBP / transcription factor	0.41	1.27	9.33	6.47	1.48	1.34	0.25	0.07	0.01	0	0
AP2_EREBP	scaffold93116-processed0.0	Vun_T13016.1	()	(GO:0005634 cellular_component nucleus|GO:0003677 molecular_function DNA binding|GO:0003700 molecular_function sequence-specific DNA binding transcription factor activity|GO:0009873 biological_process ethylene-activated signaling pathway|GO:0009740 biological_process gibberellic acid mediated signaling pathway|GO:0010030 biological_process positive regulation of seed germination|GO:0009739 biolog…	AP2-EREBP / transcription factor	0	0.03	2.19	0.85	0.05	0.44	10.73	0.02	0.01	0.32	2.21
AP2_EREBP	scaffold21275-processed0.0	Vun_T10082.1	()	(GO:0005634 cellular_component nucleus|GO:0003700 molecular_function sequence-specific DNA binding transcription factor activity|GO:0044212 molecular_function transcription regulatory region DNA binding|GO:0071497 biological_process cellular response to freezing|GO:0034605 biological_process cellular response to heat|GO:0009873 biological_process ethylene-activated signaling pathway|GO:0045893 bi…	AP2-EREBP / transcription factor	0.03	4.44	48.13	0.85	2.04	1.57	4.4	0.73	0.4	0.07	0.07
AP2_EREBP	scaffold40462-processed0.0	Vun_T02734.1	()	(GO:0005634 cellular_component nucleus|GO:0003677 molecular_function DNA binding|GO:0003700 molecular_function sequence-specific DNA binding transcription factor activity|GO:0050832 biological_process defense response to fungus|GO:0009873 biological_process ethylene-activated signaling pathway|GO:0006351 biological_process transcription, DNA-templated|GO:0003700 molecular_function sequence-specif…	AP2-EREBP / transcription factor	0.51	1.53	5.95	5.67	10.36	26.43	19.39	0.58	0.89	7.93	67.14
AP2_EREBP	scaffold39247-processed0.1	Vun_T04438.1	()	(GO:0005634 cellular_component nucleus|GO:0003677 molecular_function DNA binding|GO:0003700 molecular_function sequence-specific DNA binding transcription factor activity|GO:0009873 biological_process ethylene-activated signaling pathway|GO:0048573 biological_process photoperiodism, flowering|GO:0006351 biological_process transcription, DNA-templated|GO:0003700 molecular_function sequence-specifi…	WD40-like / transcription factor	11.05	23.63	55.05	5.51	10.12	5.21	0.91	6.62	2.08	0.29	0.44
AP2_EREBP	scaffold3016-processed0.0	Vun_T09674.1	()	(GO:0005634 cellular_component nucleus|GO:0003677 molecular_function DNA binding|GO:0003700 molecular_function sequence-specific DNA binding transcription factor activity|GO:0006952 biological_process defense response|GO:0009873 biological_process ethylene-activated signaling pathway|GO:0006351 biological_process transcription, DNA-templated|GO:0003700 molecular_function sequence-specific DNA bin…	AP2-EREBP / transcription factor	188.07	413.35	495.39	18.77	146.62	147.66	199.54	19.12	9.99	10.22	17.85
AP2_EREBP	scaffold96227-processed0.0	Vun_T03345.1	()	(GO:0005634 cellular_component nucleus|GO:0003677 molecular_function DNA binding|GO:0003700 molecular_function sequence-specific DNA binding transcription factor activity|GO:0006952 biological_process defense response|GO:0009873 biological_process ethylene-activated signaling pathway|GO:0010200 biological_process response to chitin|GO:0006351 biological_process transcription, DNA-templated|GO:000…	AP2-EREBP / transcription factor	0	0.67	9.48	0.04	0.22	0.09	0.28	0	0	0	0
AP2_EREBP	scaffold91260-processed0.0	Vun_T12661.1	()	(GO:0005634 cellular_component nucleus|GO:0043565 molecular_function sequence-specific DNA binding|GO:0003700 molecular_function sequence-specific DNA binding transcription factor activity|GO:0009873 biological_process ethylene-activated signaling pathway|GO:0045893 biological_process positive regulation of transcription, DNA-templated|GO:0006351 biological_process transcription, DNA-templated|GO…	AP2-EREBP / transcription factor	0.17	19.49	16.29	2.21	8.19	4.33	21.72	3.21	5.59	8.01	0
AP2_EREBP	scaffold78949-processed0.1	Vun_T04264.1	()	(GO:0005737 cellular_component cytoplasm|GO:0005634 cellular_component nucleus|GO:0005886 cellular_component plasma membrane|GO:0003677 molecular_function DNA binding|GO:0003700 molecular_function sequence-specific DNA binding transcription factor activity|GO:0008219 biological_process cell death|GO:0009873 biological_process ethylene-activated signaling pathway|GO:0010286 biological_process heat…	AP2-EREBP / transcription factor	10.59	109.05	90.37	15.38	62.84	61.53	52.94	66.53	48.88	34.1	302.09
AP2_EREBP	scaffold27259-0.2	Vun_T12626.1	()	(GO:0005634 cellular_component nucleus|GO:0003677 molecular_function DNA binding|GO:0003700 molecular_function sequence-specific DNA binding transcription factor activity|GO:0010286 biological_process heat acclimation|GO:0006351 biological_process transcription, DNA-templated|GO:0003700 molecular_function sequence-specific DNA binding transcription factor activity|GO:0006355 biological_process re…	AP2-EREBP / transcription factor	19.04	29.4	27.49	28.32	41.67	37.91	17.8	51.5	38.39	45.17	25.46
AP2_EREBP	scaffold56576-processed0.0	Vun_T03716.6	()	(GO:0005634 cellular_component nucleus|GO:0003677 molecular_function DNA binding|GO:0003700 molecular_function sequence-specific DNA binding transcription factor activity|GO:0009873 biological_process ethylene-activated signaling pathway|GO:0006351 biological_process transcription, DNA-templated|GO:0003700 molecular_function sequence-specific DNA binding transcription factor activity|GO:0006355 b…	AP2-EREBP / transcription factor	6.18	2.82	1.32	0.95	1.42	1.39	1.17	0.37	0.57	0.92	2.65
AP2_EREBP	scaffold8225-0.3	Vun_T17750.1	()	(GO:0005634 cellular_component nucleus|GO:0003677 molecular_function DNA binding|GO:0000981 molecular_function sequence-specific DNA binding RNA polymerase II transcription factor activity|GO:0003700 molecular_function sequence-specific DNA binding transcription factor activity|GO:0009873 biological_process ethylene-activated signaling pathway|GO:0010187 biological_process negative regulation of …	AP2-EREBP / transcription factor	0.41	1.27	9.33	6.47	1.48	1.34	0.25	0.07	0.01	0	0
AP2_EREBP	C35016065-0.1_ORF-1	Vun_T08864.1	()	(GO:0005737 cellular_component cytoplasm|GO:0005634 cellular_component nucleus|GO:0003677 molecular_function DNA binding|GO:0042802 molecular_function identical protein binding|GO:0003700 molecular_function sequence-specific DNA binding transcription factor activity|GO:0048825 biological_process cotyledon development|GO:0009736 biological_process cytokinin-activated signaling pathway|GO:0009873 b…	AP2-EREBP / transcription factor	1.82	3.81	8.25	1.26	3.76	1.17	0.1	4.16	2.11	1.32	0.05
AP2_EREBP	scaffold70550-augustus0.3	Vun_T09210.2	()	(GO:0005634 cellular_component nucleus|GO:0003677 molecular_function DNA binding|GO:0003700 molecular_function sequence-specific DNA binding transcription factor activity|GO:0009908 biological_process flower development|GO:0010492 biological_process maintenance of shoot apical meristem identity|GO:0042127 biological_process regulation of cell proliferation|GO:0006351 biological_process transcript…	-	0.18	2	4.39	0.49	1.04	0.2	0.15	1	0.58	0.06	0.02
AP2_EREBP	scaffold70550-augustus0.2	Vun_T09210.2	()	(GO:0005634 cellular_component nucleus|GO:0003677 molecular_function DNA binding|GO:0003700 molecular_function sequence-specific DNA binding transcription factor activity|GO:0009908 biological_process flower development|GO:0010492 biological_process maintenance of shoot apical meristem identity|GO:0042127 biological_process regulation of cell proliferation|GO:0006351 biological_process transcript…	-	0.18	2	4.39	0.49	1.04	0.2	0.15	1	0.58	0.06	0.02
AP2_EREBP	scaffold57194-processed0.0	Vun_T22639.1	()	(GO:0005634 cellular_component nucleus|GO:0003677 molecular_function DNA binding|GO:0043565 molecular_function sequence-specific DNA binding|GO:0003700 molecular_function sequence-specific DNA binding transcription factor activity|GO:0044212 molecular_function transcription regulatory region DNA binding|GO:0009738 biological_process abscisic acid-activated signaling pathway|GO:0006952 biological_…	AP2-EREBP / transcription factor	0.01	0	0	0	0	1.44	0	7.16	5.49	6.95	24.08
AP2_EREBP	C35004647-processed0.0	Vun_T15454.1	()	(GO:0016604 cellular_component nuclear body|GO:0005634 cellular_component nucleus|GO:0003677 molecular_function DNA binding|GO:0003700 molecular_function sequence-specific DNA binding transcription factor activity|GO:0009873 biological_process ethylene-activated signaling pathway|GO:0009864 biological_process induced systemic resistance, jasmonic acid mediated signaling pathway|GO:0010105 biologi…	AP2-EREBP / transcription factor	12.61	45.02	79.56	6.1	88.52	50.88	33.33	6.94	3.51	5.48	19.91
AP2_EREBP	scaffold95480-augustus0.4	Vun_T16844.1	()	(GO:0005634 cellular_component nucleus|GO:0003677 molecular_function DNA binding|GO:0003700 molecular_function sequence-specific DNA binding transcription factor activity|GO:0045893 biological_process positive regulation of transcription, DNA-templated|GO:0006351 biological_process transcription, DNA-templated|GO:0003700 molecular_function sequence-specific DNA binding transcription factor activi…	AP2-EREBP / transcription factor	0.17	0.04	0.08	0.1	0.08	32.41	0.1	2.15	1.73	3.2	682.51
AP2_EREBP	scaffold87902-processed0.1	Vun_T05618.1	()	(GO:0005634 cellular_component nucleus|GO:0043565 molecular_function sequence-specific DNA binding|GO:0003700 molecular_function sequence-specific DNA binding transcription factor activity|GO:0044212 molecular_function transcription regulatory region DNA binding|GO:0016049 biological_process cell growth|GO:0010371 biological_process regulation of gibberellin biosynthetic process|GO:0048510 biolog…	AP2-EREBP / transcription factor	0.12	5.83	66.21	1.1	18.69	3.61	1.36	0.05	0	0.02	0.02
AP2_EREBP	scaffold32399-processed0.0	Vun_T13803.1	()	(GO:0016604 cellular_component nuclear body|GO:0005634 cellular_component nucleus|GO:0003677 molecular_function DNA binding|GO:0003700 molecular_function sequence-specific DNA binding transcription factor activity|GO:0009873 biological_process ethylene-activated signaling pathway|GO:0009864 biological_process induced systemic resistance, jasmonic acid mediated signaling pathway|GO:0010105 biologi…	AP2-EREBP / transcription factor	0.94	3.72	5.46	0.89	14.59	5.7	0.99	1.96	1.52	0.34	8.07
AP2_EREBP	scaffold88023-processed0.0	Vun_T15470.1	()	(GO:0005634 cellular_component nucleus|GO:0003677 molecular_function DNA binding|GO:0003700 molecular_function sequence-specific DNA binding transcription factor activity|GO:0009873 biological_process ethylene-activated signaling pathway|GO:0010200 biological_process response to chitin|GO:0006351 biological_process transcription, DNA-templated|GO:0003700 molecular_function sequence-specific DNA b…	AP2-EREBP / transcription factor	8.87	6.09	9.28	5.98	7.79	6.7	14.94	3.22	0.66	0.63	0.07
AP2_EREBP	scaffold91180-0.0	Vun_T08520.1	()	(GO:0005634 cellular_component nucleus|GO:0003677 molecular_function DNA binding|GO:0003700 molecular_function sequence-specific DNA binding transcription factor activity|GO:0050832 biological_process defense response to fungus|GO:0009873 biological_process ethylene-activated signaling pathway|GO:0010200 biological_process response to chitin|GO:0006351 biological_process transcription, DNA-templa…	AP2-EREBP / transcription factor	1.47	71.73	181.56	3.27	14.67	7.22	4.18	0.13	0.01	0.02	0.04
AP2_EREBP	scaffold44306-0.2_ORF+1	Vun_T11514.1	()	(GO:0005634 cellular_component nucleus|GO:0003677 molecular_function DNA binding|GO:0003700 molecular_function sequence-specific DNA binding transcription factor activity|GO:0006952 biological_process defense response|GO:0006351 biological_process transcription, DNA-templated|GO:0003700 molecular_function sequence-specific DNA binding transcription factor activity|GO:0006355 biological_process re…	-	141.96	132.38	310.35	175.24	137.51	196.75	152.69	129.77	86.65	58.25	109.75
AP2_EREBP	scaffold71057-processed0.4	Vun_T17750.1	()	(GO:0005634 cellular_component nucleus|GO:0003677 molecular_function DNA binding|GO:0000981 molecular_function sequence-specific DNA binding RNA polymerase II transcription factor activity|GO:0003700 molecular_function sequence-specific DNA binding transcription factor activity|GO:0009873 biological_process ethylene-activated signaling pathway|GO:0010187 biological_process negative regulation of …	AP2-EREBP / transcription factor	0.41	1.27	9.33	6.47	1.48	1.34	0.25	0.07	0.01	0	0
AP2_EREBP	scaffold64017-processed0.0	Vun_T05478.2	()	(GO:0005634 cellular_component nucleus|GO:0003677 molecular_function DNA binding|GO:0003700 molecular_function sequence-specific DNA binding transcription factor activity|GO:0006952 biological_process defense response|GO:0009873 biological_process ethylene-activated signaling pathway|GO:0010105 biological_process negative regulation of ethylene-activated signaling pathway|GO:0006351 biological_pr…	AP2-EREBP / transcription factor	10.73	80.84	139.69	11.24	92.51	102.07	98.65	10.68	5.38	4.76	41.8
AP2_EREBP	scaffold48801-processed0.0	Vun_T17783.1	()	(GO:0005634 cellular_component nucleus|GO:0043565 molecular_function sequence-specific DNA binding|GO:0003700 molecular_function sequence-specific DNA binding transcription factor activity|GO:0009873 biological_process ethylene-activated signaling pathway|GO:0045893 biological_process positive regulation of transcription, DNA-templated|GO:0006351 biological_process transcription, DNA-templated)	AP2-EREBP / transcription factor	0	1.53	0.87	14.67	0.64	0.5	3.52	3.43	3.96	1.38	0.04
AP2_EREBP	scaffold91583-processed0.0	Vun_T13280.1	()	(GO:0005634 cellular_component nucleus|GO:0003677 molecular_function DNA binding|GO:0003700 molecular_function sequence-specific DNA binding transcription factor activity|GO:0016049 biological_process cell growth|GO:0010371 biological_process regulation of gibberellin biosynthetic process|GO:0048510 biological_process regulation of timing of transition from vegetative to reproductive phase|GO:000…	AP2-EREBP / transcription factor	5.06	17.08	92.81	1.07	2.16	1.65	1.53	0.03	0.09	0.03	0.23
AP2_EREBP	scaffold71956-0.1	Vun_T08614.1	()	(GO:0005634 cellular_component nucleus|GO:0003677 molecular_function DNA binding|GO:0003700 molecular_function sequence-specific DNA binding transcription factor activity|GO:0006351 biological_process transcription, DNA-templated|GO:0003700 molecular_function sequence-specific DNA binding transcription factor activity|GO:0006355 biological_process regulation of transcription, DNA-templated)	AP2-EREBP / transcription factor	1.24	26.86	54.79	2.08	1.34	4.19	3.64	0.81	0.63	0.06	0
AP2_EREBP	scaffold85394-augustus0.2	Vun_T10883.1	()	(GO:0005634 cellular_component nucleus|GO:0003677 molecular_function DNA binding|GO:0003700 molecular_function sequence-specific DNA binding transcription factor activity|GO:0009908 biological_process flower development|GO:0010492 biological_process maintenance of shoot apical meristem identity|GO:0042127 biological_process regulation of cell proliferation|GO:0006351 biological_process transcript…	AP2-EREBP / transcription factor	0.49	10.55	55.83	9.24	18.18	2.06	1.37	1.55	1.32	1.57	0.03
AP2_EREBP	scaffold92285-0.1_ORF+1	Vun_T20560.1	()	(GO:0005634 cellular_component nucleus|GO:0003677 molecular_function DNA binding|GO:0003700 molecular_function sequence-specific DNA binding transcription factor activity|GO:0060774 biological_process auxin mediated signaling pathway involved in phyllotactic patterning|GO:0009873 biological_process ethylene-activated signaling pathway|GO:0060772 biological_process leaf phyllotactic patterning|GO:…	-	0.09	2.49	4.12	0.74	3.51	3.95	0.04	1.77	1.51	4.42	47.48
AP2_EREBP	scaffold71498-augustus0.1	Vun_T05571.1	()	(GO:0005634 cellular_component nucleus|GO:0043565 molecular_function sequence-specific DNA binding|GO:0003700 molecular_function sequence-specific DNA binding transcription factor activity|GO:0010143 biological_process cutin biosynthetic process|GO:0009873 biological_process ethylene-activated signaling pathway|GO:0009414 biological_process response to water deprivation|GO:0006351 biological_proc…	AP2-EREBP / transcription factor	0	0.02	0.04	109.7	0	0.04	0.03	0.1	0.09	0	0.02
AP2_EREBP	scaffold46332-0.1	Vun_T24029.1	()	(GO:0005634 cellular_component nucleus)	-	11.31	11.4	12.46	10.07	9.93	12.45	12.24	13.5	7.38	4.82	2.13
AP2_EREBP	scaffold91961-processed0.0	Vun_T24045.1	()	()	AP2-EREBP / transcription factor	16.88	30.66	23.01	28.41	56.5	45.17	65.3	17.29	18.41	18.98	22.17
AP2_EREBP	scaffold38314-augustus0.2	Vun_T12036.2	()	(GO:0005737 cellular_component cytoplasm|GO:0005634 cellular_component nucleus|GO:0005886 cellular_component plasma membrane|GO:0003677 molecular_function DNA binding|GO:0003700 molecular_function sequence-specific DNA binding transcription factor activity|GO:0008219 biological_process cell death|GO:0009873 biological_process ethylene-activated signaling pathway|GO:0010286 biological_process heat…	AP2-EREBP / transcription factor	1.02	27.42	110.4	2.58	8.87	10.52	1.52	10.4	5.39	3.93	18.22
AP2_EREBP	scaffold40383-0.2	Vun_T00441.3	()	(GO:0005634 cellular_component nucleus|GO:0003677 molecular_function DNA binding|GO:0003700 molecular_function sequence-specific DNA binding transcription factor activity|GO:0060774 biological_process auxin mediated signaling pathway involved in phyllotactic patterning|GO:0009873 biological_process ethylene-activated signaling pathway|GO:0060772 biological_process leaf phyllotactic patterning|GO:…	AP2-EREBP / transcription factor	0.03	0.33	0.85	0.26	0.55	0.73	0.01	5.73	4.32	6.79	9.87
AP2_EREBP	C35075846-0.0	Vun_T00441.3	()	(GO:0005634 cellular_component nucleus|GO:0003677 molecular_function DNA binding|GO:0003700 molecular_function sequence-specific DNA binding transcription factor activity|GO:0060774 biological_process auxin mediated signaling pathway involved in phyllotactic patterning|GO:0009873 biological_process ethylene-activated signaling pathway|GO:0060772 biological_process leaf phyllotactic patterning|GO:…	AP2-EREBP / transcription factor	0.03	0.33	0.85	0.26	0.55	0.73	0.01	5.73	4.32	6.79	9.87
AP2_EREBP	scaffold72394-processed0.0	Vun_T08516.1	()	(GO:0005634 cellular_component nucleus|GO:0043565 molecular_function sequence-specific DNA binding|GO:0003700 molecular_function sequence-specific DNA binding transcription factor activity|GO:0009873 biological_process ethylene-activated signaling pathway|GO:0045893 biological_process positive regulation of transcription, DNA-templated|GO:0006351 biological_process transcription, DNA-templated)	AP2-EREBP / transcription factor	0.68	0.76	1.42	1.38	11.39	4.24	23.67	0.38	0.06	0.05	0
AP2_EREBP	scaffold40771-processed0.0	Vun_T18786.1	()	(GO:0005634 cellular_component nucleus|GO:0003677 molecular_function DNA binding|GO:0043565 molecular_function sequence-specific DNA binding|GO:0003700 molecular_function sequence-specific DNA binding transcription factor activity|GO:0071472 biological_process cellular response to salt stress|GO:0009736 biological_process cytokinin-activated signaling pathway|GO:0009873 biological_process ethylen…	AP2-EREBP / transcription factor	110.15	276.8	294.89	93.16	302.17	272.23	386.45	45.66	25.23	18.01	9.88
AP2_EREBP	scaffold293-processed0.0	Vun_T05571.1	()	(GO:0005634 cellular_component nucleus|GO:0043565 molecular_function sequence-specific DNA binding|GO:0003700 molecular_function sequence-specific DNA binding transcription factor activity|GO:0010143 biological_process cutin biosynthetic process|GO:0009873 biological_process ethylene-activated signaling pathway|GO:0009414 biological_process response to water deprivation|GO:0006351 biological_proc…	AP2-EREBP / transcription factor	0	0.02	0.04	109.7	0	0.04	0.03	0.1	0.09	0	0.02
AP2_EREBP	scaffold35030-augustus0.3	Vun_T04522.1	()	(GO:0005634 cellular_component nucleus|GO:0003677 molecular_function DNA binding|GO:0003700 molecular_function sequence-specific DNA binding transcription factor activity|GO:0030154 biological_process cell differentiation|GO:0009908 biological_process flower development|GO:0010073 biological_process meristem maintenance|GO:0048481 biological_process ovule development|GO:0048316 biological_process…	AP2-EREBP / transcription factor	5.4	6.07	16.82	9.54	15.21	18.21	31.05	7.51	2.87	2.82	0.95
AP2_EREBP	scaffold7279-processed0.0	Vun_T08864.1	()	(GO:0005737 cellular_component cytoplasm|GO:0005634 cellular_component nucleus|GO:0003677 molecular_function DNA binding|GO:0042802 molecular_function identical protein binding|GO:0003700 molecular_function sequence-specific DNA binding transcription factor activity|GO:0048825 biological_process cotyledon development|GO:0009736 biological_process cytokinin-activated signaling pathway|GO:0009873 b…	AP2-EREBP / transcription factor	1.82	3.81	8.25	1.26	3.76	1.17	0.1	4.16	2.11	1.32	0.05
AP2_EREBP	scaffold81439-processed0.0	Vun_T12626.1	()	(GO:0005634 cellular_component nucleus|GO:0003677 molecular_function DNA binding|GO:0003700 molecular_function sequence-specific DNA binding transcription factor activity|GO:0010286 biological_process heat acclimation|GO:0006351 biological_process transcription, DNA-templated|GO:0003700 molecular_function sequence-specific DNA binding transcription factor activity|GO:0006355 biological_process re…	AP2-EREBP / transcription factor	19.04	29.4	27.49	28.32	41.67	37.91	17.8	51.5	38.39	45.17	25.46
AP2_EREBP	scaffold44647-augustus0.3	Vun_T02029.2	()	(GO:0005634 cellular_component nucleus|GO:0003677 molecular_function DNA binding|GO:0003700 molecular_function sequence-specific DNA binding transcription factor activity|GO:0009873 biological_process ethylene-activated signaling pathway|GO:0006351 biological_process transcription, DNA-templated|GO:0003700 molecular_function sequence-specific DNA binding transcription factor activity|GO:0006355 b…	AP2-EREBP / transcription factor	0.04	0.14	0.23	0.82	0.09	0.54	0	8.91	7.46	12.69	12.94
AP2_EREBP	scaffold13606-augustus0.4_ORF+3	Vun_T02679.1	()	(GO:0016021 cellular_component integral component of membrane|GO:0005886 cellular_component plasma membrane|GO:0005524 molecular_function ATP binding|GO:0030246 molecular_function carbohydrate binding|GO:0004674 molecular_function protein serine/threonine kinase activity|GO:0030246 molecular_function carbohydrate binding)	-	2.25	3.25	3.78	23.58	14.32	13.45	9.64	1.89	4.7	8.85	2.1
AP2_EREBP	C35027319-processed0.0	Vun_T02272.1	()	(GO:0005634 cellular_component nucleus|GO:0003700 molecular_function sequence-specific DNA binding transcription factor activity|GO:0044212 molecular_function transcription regulatory region DNA binding|GO:0009873 biological_process ethylene-activated signaling pathway|GO:0006351 biological_process transcription, DNA-templated|GO:0003700 molecular_function sequence-specific DNA binding transcript…	AP2-EREBP / transcription factor	0.17	1.12	0.94	4.59	2.86	2.58	16.6	0.11	0.01	0	0.03
AP2_EREBP	C35015721-processed0.0	Vun_T10625.1	()	(GO:0005634 cellular_component nucleus|GO:0003677 molecular_function DNA binding|GO:0003700 molecular_function sequence-specific DNA binding transcription factor activity|GO:0009873 biological_process ethylene-activated signaling pathway|GO:0010200 biological_process response to chitin|GO:0006351 biological_process transcription, DNA-templated|GO:0003700 molecular_function sequence-specific DNA b…	AP2-EREBP / transcription factor	0.02	0.64	16.15	2.36	0.16	1.35	4.92	0.64	0.18	0.07	0.24
AP2_EREBP	scaffold71057-processed0.2_ORF+1	Vun_T17750.1	()	(GO:0005634 cellular_component nucleus|GO:0003677 molecular_function DNA binding|GO:0000981 molecular_function sequence-specific DNA binding RNA polymerase II transcription factor activity|GO:0003700 molecular_function sequence-specific DNA binding transcription factor activity|GO:0009873 biological_process ethylene-activated signaling pathway|GO:0010187 biological_process negative regulation of …	AP2-EREBP / transcription factor	0.41	1.27	9.33	6.47	1.48	1.34	0.25	0.07	0.01	0	0
AP2_EREBP	scaffold41230-processed0.0	Vun_T13344.1	()	(GO:0005634 cellular_component nucleus|GO:0046872 molecular_function metal ion binding|GO:0003700 molecular_function sequence-specific DNA binding transcription factor activity|GO:0044212 molecular_function transcription regulatory region DNA binding|GO:0006355 biological_process regulation of transcription, DNA-templated|GO:0006351 biological_process transcription, DNA-templated|GO:0046872 molec…	C2H2 / transcription factor	6.27	5.97	7.11	6.88	1.48	1.2	6.9	2.44	1.17	0.59	0.2
AP2_EREBP	scaffold24466-processed0.0	Vun_T06139.1	()	(GO:0005634 cellular_component nucleus|GO:0003677 molecular_function DNA binding|GO:0003700 molecular_function sequence-specific DNA binding transcription factor activity|GO:0002213 biological_process defense response to insect|GO:0009873 biological_process ethylene-activated signaling pathway|GO:0009611 biological_process response to wounding|GO:0006351 biological_process transcription, DNA-temp…	AP2-EREBP / transcription factor	0.03	2.81	29.9	0.12	1.19	0.77	0.19	0.01	0	0.02	0
AP2_EREBP	scaffold95793-0.1	Vun_T03716.6	()	(GO:0005634 cellular_component nucleus|GO:0003677 molecular_function DNA binding|GO:0003700 molecular_function sequence-specific DNA binding transcription factor activity|GO:0009873 biological_process ethylene-activated signaling pathway|GO:0006351 biological_process transcription, DNA-templated|GO:0003700 molecular_function sequence-specific DNA binding transcription factor activity|GO:0006355 b…	AP2-EREBP / transcription factor	6.18	2.82	1.32	0.95	1.42	1.39	1.17	0.37	0.57	0.92	2.65
AP2_EREBP	scaffold21211-processed0.2	Vun_T12712.1	()	(GO:0005634 cellular_component nucleus|GO:0003677 molecular_function DNA binding|GO:0003700 molecular_function sequence-specific DNA binding transcription factor activity|GO:0006952 biological_process defense response|GO:0009873 biological_process ethylene-activated signaling pathway|GO:0009867 biological_process jasmonic acid mediated signaling pathway|GO:0006351 biological_process transcription…	AP2-EREBP / transcription factor	1.06	2.53	14.71	0.41	0.94	1.91	0.48	0.88	0.31	0.08	0.1
AP2_EREBP	scaffold63635-processed0.0	Vun_T07584.1	()	(GO:0005634 cellular_component nucleus|GO:0003677 molecular_function DNA binding|GO:0003700 molecular_function sequence-specific DNA binding transcription factor activity|GO:0006952 biological_process defense response|GO:0009873 biological_process ethylene-activated signaling pathway|GO:0009867 biological_process jasmonic acid mediated signaling pathway|GO:0006351 biological_process transcription…	AP2-EREBP / transcription factor	1.25	9.02	9.16	1.53	2.74	2.99	1.8	0.68	1.13	3.22	3.23
AP2_EREBP	scaffold20384-processed0.0	Vun_T00147.1	()	(GO:0005634 cellular_component nucleus|GO:0003677 molecular_function DNA binding|GO:0003700 molecular_function sequence-specific DNA binding transcription factor activity|GO:0006952 biological_process defense response|GO:0009873 biological_process ethylene-activated signaling pathway|GO:0009867 biological_process jasmonic acid mediated signaling pathway|GO:0006351 biological_process transcription…	AP2-EREBP / transcription factor	34.17	0.1	0.34	0.11	0.37	0.17	0.05	0.07	0.16	0	0.03
AP2_EREBP	scaffold44647-0.0	Vun_T02029.2	()	(GO:0005634 cellular_component nucleus|GO:0003677 molecular_function DNA binding|GO:0003700 molecular_function sequence-specific DNA binding transcription factor activity|GO:0009873 biological_process ethylene-activated signaling pathway|GO:0006351 biological_process transcription, DNA-templated|GO:0003700 molecular_function sequence-specific DNA binding transcription factor activity|GO:0006355 b…	AP2-EREBP / transcription factor	0.04	0.14	0.23	0.82	0.09	0.54	0	8.91	7.46	12.69	12.94
AP2_EREBP	scaffold25329-processed0.0	Vun_T02272.1	()	(GO:0005634 cellular_component nucleus|GO:0003700 molecular_function sequence-specific DNA binding transcription factor activity|GO:0044212 molecular_function transcription regulatory region DNA binding|GO:0009873 biological_process ethylene-activated signaling pathway|GO:0006351 biological_process transcription, DNA-templated|GO:0003700 molecular_function sequence-specific DNA binding transcript…	AP2-EREBP / transcription factor	0.17	1.12	0.94	4.59	2.86	2.58	16.6	0.11	0.01	0	0.03
AP2_EREBP	scaffold86592-0.1	Vun_T10881.2	()	(GO:0005634 cellular_component nucleus|GO:0003677 molecular_function DNA binding|GO:0003700 molecular_function sequence-specific DNA binding transcription factor activity|GO:0009908 biological_process flower development|GO:0010492 biological_process maintenance of shoot apical meristem identity|GO:0042127 biological_process regulation of cell proliferation|GO:0006351 biological_process transcript…	-	0.22	9.85	46.39	1.01	1.43	0.59	0.06	3.01	1.39	0.51	0.03
AP2_EREBP	scaffold32717-processed0.0	Vun_T11514.3	()	(GO:0005634 cellular_component nucleus|GO:0005886 cellular_component plasma membrane|GO:0003677 molecular_function DNA binding|GO:0003700 molecular_function sequence-specific DNA binding transcription factor activity|GO:0070483 biological_process detection of hypoxia|GO:0009873 biological_process ethylene-activated signaling pathway|GO:0001666 biological_process response to hypoxia|GO:0006351 bio…	-	46.35	54.01	97.91	69.92	58.39	79.94	73.46	57.91	47.32	33.04	46.47
AP2_EREBP	scaffold93744-0.0	Vun_T10883.1	()	(GO:0005634 cellular_component nucleus|GO:0003677 molecular_function DNA binding|GO:0003700 molecular_function sequence-specific DNA binding transcription factor activity|GO:0009908 biological_process flower development|GO:0010492 biological_process maintenance of shoot apical meristem identity|GO:0042127 biological_process regulation of cell proliferation|GO:0006351 biological_process transcript…	AP2-EREBP / transcription factor	0.49	10.55	55.83	9.24	18.18	2.06	1.37	1.55	1.32	1.57	0.03
AP2_EREBP	scaffold51172-0.0	Vun_T00482.1	()	(GO:0005634 cellular_component nucleus|GO:0003677 molecular_function DNA binding|GO:0003700 molecular_function sequence-specific DNA binding transcription factor activity|GO:0006952 biological_process defense response|GO:0009873 biological_process ethylene-activated signaling pathway|GO:0010200 biological_process response to chitin|GO:0006351 biological_process transcription, DNA-templated)	-	10.24	29.01	40.53	40.82	9.29	7.72	14.53	0.73	0.9	0.28	0.5
AP2_EREBP	scaffold7139-augustus0.7_ORF+1	Vun_T23337.1	()	(GO:0005737 cellular_component cytoplasm|GO:0070286 biological_process axonemal dynein complex assembly|GO:0005515 molecular_function protein binding)	-	9.37	22.66	27.84	19.92	17.34	22.27	41.6	14.93	9.59	8.17	14.3
AP2_EREBP	scaffold52713-processed0.0	Vun_T13053.1	()	(GO:0005634 cellular_component nucleus|GO:0003677 molecular_function DNA binding|GO:0003700 molecular_function sequence-specific DNA binding transcription factor activity|GO:0006952 biological_process defense response|GO:0009873 biological_process ethylene-activated signaling pathway|GO:0006351 biological_process transcription, DNA-templated|GO:0003700 molecular_function sequence-specific DNA bin…	AP2-EREBP / transcription factor	0.14	0.36	8.08	2.1	1.13	0.28	0.04	0.94	0.49	0.47	0.05
AP2_EREBP	scaffold79553-augustus0.3	Vun_T07723.4	()	(GO:0005634 cellular_component nucleus|GO:0003677 molecular_function DNA binding|GO:0003700 molecular_function sequence-specific DNA binding transcription factor activity|GO:0030154 biological_process cell differentiation|GO:0009908 biological_process flower development|GO:0010073 biological_process meristem maintenance|GO:0048481 biological_process ovule development|GO:0048316 biological_process…	AP2-EREBP / transcription factor	0.48	1.91	3.2	1.07	3.7	3.12	1.2	2.73	2.4	8.82	3.97
AP2_EREBP	scaffold44306-augustus0.3	Vun_T11514.1	()	(GO:0005634 cellular_component nucleus|GO:0003677 molecular_function DNA binding|GO:0003700 molecular_function sequence-specific DNA binding transcription factor activity|GO:0006952 biological_process defense response|GO:0006351 biological_process transcription, DNA-templated|GO:0003700 molecular_function sequence-specific DNA binding transcription factor activity|GO:0006355 biological_process re…	-	141.96	132.38	310.35	175.24	137.51	196.75	152.69	129.77	86.65	58.25	109.75
AP2_EREBP	scaffold5130-exonerate_est2genome0.0_ORF-1	Vun_T01533.1	()	(GO:0005634 cellular_component nucleus|GO:0003677 molecular_function DNA binding|GO:0003700 molecular_function sequence-specific DNA binding transcription factor activity|GO:0042742 biological_process defense response to bacterium|GO:0009873 biological_process ethylene-activated signaling pathway|GO:0010941 biological_process regulation of cell death|GO:0009617 biological_process response to bact…	AP2-EREBP / transcription factor	28.18	8	18.87	20.03	9.06	19.01	22.78	6.05	10.53	53.85	137.19
AP2_EREBP	scaffold20061-processed0.2	Vun_T20601.2	()	(GO:0005634 cellular_component nucleus|GO:0003677 molecular_function DNA binding|GO:0003700 molecular_function sequence-specific DNA binding transcription factor activity|GO:0009873 biological_process ethylene-activated signaling pathway|GO:0006351 biological_process transcription, DNA-templated|GO:0003700 molecular_function sequence-specific DNA binding transcription factor activity|GO:0006355 b…	-	0.01	10.7	66.36	0.25	0.44	1.16	2.03	0.23	0.17	0.03	0.16
AP2_EREBP	scaffold33825-processed0.2	Vun_T16993.1	()	(GO:0005634 cellular_component nucleus|GO:0003677 molecular_function DNA binding|GO:0003700 molecular_function sequence-specific DNA binding transcription factor activity|GO:0010200 biological_process response to chitin|GO:0006351 biological_process transcription, DNA-templated|GO:0003700 molecular_function sequence-specific DNA binding transcription factor activity|GO:0006355 biological_process …	AP2-EREBP / transcription factor	0.08	0.01	0.16	0.03	0.02	16.77	0.02	3.51	27.51	201.43	329.66
AP2_EREBP	scaffold10463-0.2_ORF+1	Vun_T03716.2	()	(GO:0005634 cellular_component nucleus|GO:0003677 molecular_function DNA binding|GO:0003700 molecular_function sequence-specific DNA binding transcription factor activity|GO:0009873 biological_process ethylene-activated signaling pathway|GO:0006351 biological_process transcription, DNA-templated|GO:0003700 molecular_function sequence-specific DNA binding transcription factor activity|GO:0006355 b…	-	5.43	2.72	1.45	0.83	1.92	1.8	1.47	0.54	0.7	0.75	3.89
AP2_EREBP	scaffold25437-0.0_ORF+1	Vun_T07528.1	()	(GO:0005634 cellular_component nucleus|GO:0043565 molecular_function sequence-specific DNA binding|GO:0003700 molecular_function sequence-specific DNA binding transcription factor activity|GO:0010143 biological_process cutin biosynthetic process|GO:0009873 biological_process ethylene-activated signaling pathway|GO:0009414 biological_process response to water deprivation|GO:0006351 biological_proc…	AP2-EREBP / transcription factor	0	0.04	0.1	15.15	0.34	0.38	0	0.01	0.05	0	0
AP2_EREBP	scaffold95793-augustus0.2	Vun_T03716.6	()	(GO:0005634 cellular_component nucleus|GO:0003677 molecular_function DNA binding|GO:0003700 molecular_function sequence-specific DNA binding transcription factor activity|GO:0009873 biological_process ethylene-activated signaling pathway|GO:0006351 biological_process transcription, DNA-templated|GO:0003700 molecular_function sequence-specific DNA binding transcription factor activity|GO:0006355 b…	AP2-EREBP / transcription factor	6.18	2.82	1.32	0.95	1.42	1.39	1.17	0.37	0.57	0.92	2.65
AP2_EREBP	scaffold22210-processed0.0	Vun_T10625.1	()	(GO:0005634 cellular_component nucleus|GO:0003677 molecular_function DNA binding|GO:0003700 molecular_function sequence-specific DNA binding transcription factor activity|GO:0009873 biological_process ethylene-activated signaling pathway|GO:0010200 biological_process response to chitin|GO:0006351 biological_process transcription, DNA-templated|GO:0003700 molecular_function sequence-specific DNA b…	AP2-EREBP / transcription factor	0.02	0.64	16.15	2.36	0.16	1.35	4.92	0.64	0.18	0.07	0.24
AP2_EREBP	C35020464-processed0.0	Vun_T10198.1	()	(GO:0005634 cellular_component nucleus|GO:0003677 molecular_function DNA binding|GO:0003700 molecular_function sequence-specific DNA binding transcription factor activity|GO:0009873 biological_process ethylene-activated signaling pathway|GO:0048573 biological_process photoperiodism, flowering|GO:0006351 biological_process transcription, DNA-templated|GO:0003700 molecular_function sequence-specifi…	RAV / transcription factor	5.5	15.11	14.14	0.22	2.48	2.87	0.46	0.62	0.73	0.02	0
AP2_EREBP	scaffold11245-processed0.1	Vun_T20822.1	()	(GO:0005634 cellular_component nucleus|GO:0003677 molecular_function DNA binding|GO:0003700 molecular_function sequence-specific DNA binding transcription factor activity|GO:0009873 biological_process ethylene-activated signaling pathway|GO:0045893 biological_process positive regulation of transcription, DNA-templated|GO:0009409 biological_process response to cold|GO:0009414 biological_process re…	AP2-EREBP / transcription factor	9.97	59.26	47.88	14.48	39.03	52.81	77.15	1.64	1.49	17.78	84.46
AP2_EREBP	scaffold5631-0.0	Vun_T04986.1	()	()	AP2-EREBP / transcription factor	26.69	151.18	406.78	26.58	147.84	104.48	140.1	25.69	8.38	53.2	8.78
AP2_EREBP	C35041111-processed0.0	Vun_T15470.1	()	(GO:0005634 cellular_component nucleus|GO:0003677 molecular_function DNA binding|GO:0003700 molecular_function sequence-specific DNA binding transcription factor activity|GO:0009873 biological_process ethylene-activated signaling pathway|GO:0010200 biological_process response to chitin|GO:0006351 biological_process transcription, DNA-templated|GO:0003700 molecular_function sequence-specific DNA b…	AP2-EREBP / transcription factor	8.87	6.09	9.28	5.98	7.79	6.7	14.94	3.22	0.66	0.63	0.07
AP2_EREBP	scaffold59321-0.0	Vun_T13871.1	()	(GO:0005634 cellular_component nucleus|GO:0003677 molecular_function DNA binding|GO:0003700 molecular_function sequence-specific DNA binding transcription factor activity|GO:0009873 biological_process ethylene-activated signaling pathway|GO:0006351 biological_process transcription, DNA-templated|GO:0003700 molecular_function sequence-specific DNA binding transcription factor activity|GO:0006355 b…	AP2-EREBP / transcription factor	17.71	21.77	5.45	4.24	4.7	4.61	9.89	1	5.09	5.57	1.52
AP2_EREBP	scaffold68868-processed0.0	Vun_T07584.1	()	(GO:0005634 cellular_component nucleus|GO:0003677 molecular_function DNA binding|GO:0003700 molecular_function sequence-specific DNA binding transcription factor activity|GO:0006952 biological_process defense response|GO:0009873 biological_process ethylene-activated signaling pathway|GO:0009867 biological_process jasmonic acid mediated signaling pathway|GO:0006351 biological_process transcription…	AP2-EREBP / transcription factor	1.25	9.02	9.16	1.53	2.74	2.99	1.8	0.68	1.13	3.22	3.23
AP2_EREBP	C35019868-processed0.0	Vun_T12643.1	()	(GO:0005634 cellular_component nucleus|GO:0003677 molecular_function DNA binding|GO:0003700 molecular_function sequence-specific DNA binding transcription factor activity|GO:0006952 biological_process defense response|GO:0009873 biological_process ethylene-activated signaling pathway|GO:0010200 biological_process response to chitin|GO:0006351 biological_process transcription, DNA-templated|GO:000…	AP2-EREBP / transcription factor	0.65	38.11	15.94	1.52	6.64	1.47	4.33	0.54	0.27	0.08	0.44
AP2_EREBP	scaffold45527-processed0.0	Vun_T13053.1	()	(GO:0005634 cellular_component nucleus|GO:0003677 molecular_function DNA binding|GO:0003700 molecular_function sequence-specific DNA binding transcription factor activity|GO:0006952 biological_process defense response|GO:0009873 biological_process ethylene-activated signaling pathway|GO:0006351 biological_process transcription, DNA-templated|GO:0003700 molecular_function sequence-specific DNA bin…	AP2-EREBP / transcription factor	0.14	0.36	8.08	2.1	1.13	0.28	0.04	0.94	0.49	0.47	0.05
AP2_EREBP	scaffold91319-augustus0.1	Vun_T00363.1	()	(GO:0005634 cellular_component nucleus|GO:0003677 molecular_function DNA binding|GO:0003700 molecular_function sequence-specific DNA binding transcription factor activity|GO:0050832 biological_process defense response to fungus|GO:0009873 biological_process ethylene-activated signaling pathway|GO:0006351 biological_process transcription, DNA-templated|GO:0003700 molecular_function sequence-specif…	AP2-EREBP / transcription factor	0	15.51	0.72	0	0.06	0.03	0.03	0	0	0.02	0
AP2_EREBP	scaffold91910-0.1_ORF+1	Vun_T11514.3	()	(GO:0005634 cellular_component nucleus|GO:0005886 cellular_component plasma membrane|GO:0003677 molecular_function DNA binding|GO:0003700 molecular_function sequence-specific DNA binding transcription factor activity|GO:0070483 biological_process detection of hypoxia|GO:0009873 biological_process ethylene-activated signaling pathway|GO:0001666 biological_process response to hypoxia|GO:0006351 bio…	-	46.35	54.01	97.91	69.92	58.39	79.94	73.46	57.91	47.32	33.04	46.47
AP2_EREBP	scaffold42028-processed0.1	Vun_T16952.1	()	(GO:0005634 cellular_component nucleus|GO:0003700 molecular_function sequence-specific DNA binding transcription factor activity|GO:0044212 molecular_function transcription regulatory region DNA binding|GO:0009873 biological_process ethylene-activated signaling pathway|GO:0006351 biological_process transcription, DNA-templated|GO:0003700 molecular_function sequence-specific DNA binding transcript…	AP2-EREBP / transcription factor	4.61	12.33	4.94	0.34	3.19	1.48	0.22	0.16	0.18	0.03	0.05
AP2_EREBP	scaffold71956-augustus0.2	Vun_T08614.1	()	(GO:0005634 cellular_component nucleus|GO:0003677 molecular_function DNA binding|GO:0003700 molecular_function sequence-specific DNA binding transcription factor activity|GO:0006351 biological_process transcription, DNA-templated|GO:0003700 molecular_function sequence-specific DNA binding transcription factor activity|GO:0006355 biological_process regulation of transcription, DNA-templated)	AP2-EREBP / transcription factor	1.24	26.86	54.79	2.08	1.34	4.19	3.64	0.81	0.63	0.06	0
AP2_EREBP	scaffold15045-processed0.0	Vun_T00484.1	()	(GO:0005634 cellular_component nucleus|GO:0003677 molecular_function DNA binding|GO:0003700 molecular_function sequence-specific DNA binding transcription factor activity|GO:0006952 biological_process defense response|GO:0009873 biological_process ethylene-activated signaling pathway|GO:0010200 biological_process response to chitin|GO:0009644 biological_process response to high light intensity|GO…	AP2-EREBP / transcription factor	37.06	98.71	101.54	7.07	54.22	39.02	32.76	7.59	3.19	1.78	0.75
AP2_EREBP	scaffold92285-augustus0.2	Vun_T20560.1	()	(GO:0005634 cellular_component nucleus|GO:0003677 molecular_function DNA binding|GO:0003700 molecular_function sequence-specific DNA binding transcription factor activity|GO:0060774 biological_process auxin mediated signaling pathway involved in phyllotactic patterning|GO:0009873 biological_process ethylene-activated signaling pathway|GO:0060772 biological_process leaf phyllotactic patterning|GO:…	-	0.09	2.49	4.12	0.74	3.51	3.95	0.04	1.77	1.51	4.42	47.48
AP2_EREBP	scaffold16516-processed0.0	Vun_T09607.1	()	(GO:0009507 cellular_component chloroplast|GO:0005634 cellular_component nucleus|GO:0003677 molecular_function DNA binding|GO:0003700 molecular_function sequence-specific DNA binding transcription factor activity|GO:0006952 biological_process defense response|GO:0009873 biological_process ethylene-activated signaling pathway|GO:0010200 biological_process response to chitin|GO:0006351 biological_p…	AP2-EREBP / transcription factor	3.69	0.1	58.73	0.64	0.54	0.82	0.06	0.1	0.05	0	0.03
AP2_EREBP	C35072686-0.1	Vun_T07724.2	()	(GO:0005634 cellular_component nucleus|GO:0003677 molecular_function DNA binding|GO:0003700 molecular_function sequence-specific DNA binding transcription factor activity|GO:0009873 biological_process ethylene-activated signaling pathway|GO:0006351 biological_process transcription, DNA-templated|GO:0003700 molecular_function sequence-specific DNA binding transcription factor activity|GO:0006355 b…	-	7.48	24.36	30.7	8.83	17.34	19.3	5.28	8.44	2.44	1.5	1.1
AP2_EREBP	scaffold79553-0.2_ORF+1	Vun_T07723.4	()	(GO:0005634 cellular_component nucleus|GO:0003677 molecular_function DNA binding|GO:0003700 molecular_function sequence-specific DNA binding transcription factor activity|GO:0030154 biological_process cell differentiation|GO:0009908 biological_process flower development|GO:0010073 biological_process meristem maintenance|GO:0048481 biological_process ovule development|GO:0048316 biological_process…	AP2-EREBP / transcription factor	0.48	1.91	3.2	1.07	3.7	3.12	1.2	2.73	2.4	8.82	3.97
AP2_EREBP	scaffold52713-processed0.1	Vun_T13053.1	()	(GO:0005634 cellular_component nucleus|GO:0003677 molecular_function DNA binding|GO:0003700 molecular_function sequence-specific DNA binding transcription factor activity|GO:0006952 biological_process defense response|GO:0009873 biological_process ethylene-activated signaling pathway|GO:0006351 biological_process transcription, DNA-templated|GO:0003700 molecular_function sequence-specific DNA bin…	AP2-EREBP / transcription factor	0.14	0.36	8.08	2.1	1.13	0.28	0.04	0.94	0.49	0.47	0.05
AP2_EREBP	scaffold51361-processed0.0	Vun_T20601.4	()	(GO:0005634 cellular_component nucleus|GO:0043565 molecular_function sequence-specific DNA binding|GO:0003700 molecular_function sequence-specific DNA binding transcription factor activity|GO:0009873 biological_process ethylene-activated signaling pathway|GO:0045893 biological_process positive regulation of transcription, DNA-templated|GO:0006351 biological_process transcription, DNA-templated|GO…	-	0.04	6.74	14.56	1.4	22.68	32.36	6.87	0.29	0.22	0.03	0.13
AP2_EREBP	scaffold93060-processed0.0	Vun_T06383.1	()	()	AP2-EREBP / transcription factor	33.41	84.29	241.1	16	99.35	58.46	43.35	1.45	0.93	1.34	13.76
AP2_EREBP	scaffold22445-0.0	Vun_T20601.3	()	(GO:0005634 cellular_component nucleus|GO:0043565 molecular_function sequence-specific DNA binding|GO:0003700 molecular_function sequence-specific DNA binding transcription factor activity|GO:0009873 biological_process ethylene-activated signaling pathway|GO:0045893 biological_process positive regulation of transcription, DNA-templated|GO:0006351 biological_process transcription, DNA-templated|GO…	-	2.08	33.31	61.53	8.2	45.67	45.38	19.66	1.3	2.83	1.51	0.25
AP2_EREBP	scaffold38314-0.1_ORF+1	Vun_T12036.2	()	(GO:0005737 cellular_component cytoplasm|GO:0005634 cellular_component nucleus|GO:0005886 cellular_component plasma membrane|GO:0003677 molecular_function DNA binding|GO:0003700 molecular_function sequence-specific DNA binding transcription factor activity|GO:0008219 biological_process cell death|GO:0009873 biological_process ethylene-activated signaling pathway|GO:0010286 biological_process heat…	AP2-EREBP / transcription factor	1.02	27.42	110.4	2.58	8.87	10.52	1.52	10.4	5.39	3.93	18.22
AP2_EREBP	scaffold81125-processed0.0	Vun_T07528.1	()	(GO:0005634 cellular_component nucleus|GO:0043565 molecular_function sequence-specific DNA binding|GO:0003700 molecular_function sequence-specific DNA binding transcription factor activity|GO:0010143 biological_process cutin biosynthetic process|GO:0009873 biological_process ethylene-activated signaling pathway|GO:0009414 biological_process response to water deprivation|GO:0006351 biological_proc…	AP2-EREBP / transcription factor	0	0.04	0.1	15.15	0.34	0.38	0	0.01	0.05	0	0
AP2_EREBP	scaffold49074-processed0.2	Vun_T18084.1	()	(GO:0005634 cellular_component nucleus|GO:0003677 molecular_function DNA binding|GO:0003700 molecular_function sequence-specific DNA binding transcription factor activity|GO:0009873 biological_process ethylene-activated signaling pathway|GO:0006351 biological_process transcription, DNA-templated|GO:0003700 molecular_function sequence-specific DNA binding transcription factor activity|GO:0006355 b…	AP2-EREBP / transcription factor	0.04	0.08	0.23	7.97	0.53	1.35	0.86	8.45	5.15	0.93	0.06
AP2_EREBP	scaffold27259-augustus0.3	Vun_T12626.1	()	(GO:0005634 cellular_component nucleus|GO:0003677 molecular_function DNA binding|GO:0003700 molecular_function sequence-specific DNA binding transcription factor activity|GO:0010286 biological_process heat acclimation|GO:0006351 biological_process transcription, DNA-templated|GO:0003700 molecular_function sequence-specific DNA binding transcription factor activity|GO:0006355 biological_process re…	AP2-EREBP / transcription factor	19.04	29.4	27.49	28.32	41.67	37.91	17.8	51.5	38.39	45.17	25.46
AP2_EREBP	scaffold78949-0.1_ORF+1	Vun_T04264.1	()	(GO:0005737 cellular_component cytoplasm|GO:0005634 cellular_component nucleus|GO:0005886 cellular_component plasma membrane|GO:0003677 molecular_function DNA binding|GO:0003700 molecular_function sequence-specific DNA binding transcription factor activity|GO:0008219 biological_process cell death|GO:0009873 biological_process ethylene-activated signaling pathway|GO:0010286 biological_process heat…	AP2-EREBP / transcription factor	10.59	109.05	90.37	15.38	62.84	61.53	52.94	66.53	48.88	34.1	302.09
AP2_EREBP	scaffold30768-processed0.1	Vun_T20208.1	()	(GO:0005634 cellular_component nucleus|GO:0003677 molecular_function DNA binding|GO:0003700 molecular_function sequence-specific DNA binding transcription factor activity|GO:0050832 biological_process defense response to fungus|GO:0009873 biological_process ethylene-activated signaling pathway|GO:0006351 biological_process transcription, DNA-templated|GO:0003700 molecular_function sequence-specif…	-	0.02	7.41	6.62	0.35	2.61	2.34	0.09	0.01	0	0	0
AP2_EREBP	scaffold64285-0.0	Vun_T17750.1	()	(GO:0005634 cellular_component nucleus|GO:0003677 molecular_function DNA binding|GO:0000981 molecular_function sequence-specific DNA binding RNA polymerase II transcription factor activity|GO:0003700 molecular_function sequence-specific DNA binding transcription factor activity|GO:0009873 biological_process ethylene-activated signaling pathway|GO:0010187 biological_process negative regulation of …	AP2-EREBP / transcription factor	0.41	1.27	9.33	6.47	1.48	1.34	0.25	0.07	0.01	0	0
AP2_EREBP	scaffold82342-augustus0.1	Vun_T02734.1	()	(GO:0005634 cellular_component nucleus|GO:0003677 molecular_function DNA binding|GO:0003700 molecular_function sequence-specific DNA binding transcription factor activity|GO:0050832 biological_process defense response to fungus|GO:0009873 biological_process ethylene-activated signaling pathway|GO:0006351 biological_process transcription, DNA-templated|GO:0003700 molecular_function sequence-specif…	AP2-EREBP / transcription factor	0.51	1.53	5.95	5.67	10.36	26.43	19.39	0.58	0.89	7.93	67.14
AP2_EREBP	C35020236-processed0.0	Vun_T18084.1	()	(GO:0005634 cellular_component nucleus|GO:0003677 molecular_function DNA binding|GO:0003700 molecular_function sequence-specific DNA binding transcription factor activity|GO:0009873 biological_process ethylene-activated signaling pathway|GO:0006351 biological_process transcription, DNA-templated|GO:0003700 molecular_function sequence-specific DNA binding transcription factor activity|GO:0006355 b…	AP2-EREBP / transcription factor	0.04	0.08	0.23	7.97	0.53	1.35	0.86	8.45	5.15	0.93	0.06
AP2_EREBP	scaffold50722-processed0.2	Vun_T10625.1	()	(GO:0005634 cellular_component nucleus|GO:0003677 molecular_function DNA binding|GO:0003700 molecular_function sequence-specific DNA binding transcription factor activity|GO:0009873 biological_process ethylene-activated signaling pathway|GO:0010200 biological_process response to chitin|GO:0006351 biological_process transcription, DNA-templated|GO:0003700 molecular_function sequence-specific DNA b…	AP2-EREBP / transcription factor	0.02	0.64	16.15	2.36	0.16	1.35	4.92	0.64	0.18	0.07	0.24
AP2_EREBP	scaffold25437-augustus0.1	Vun_T07528.1	()	(GO:0005634 cellular_component nucleus|GO:0043565 molecular_function sequence-specific DNA binding|GO:0003700 molecular_function sequence-specific DNA binding transcription factor activity|GO:0010143 biological_process cutin biosynthetic process|GO:0009873 biological_process ethylene-activated signaling pathway|GO:0009414 biological_process response to water deprivation|GO:0006351 biological_proc…	AP2-EREBP / transcription factor	0	0.04	0.1	15.15	0.34	0.38	0	0.01	0.05	0	0
AP2_EREBP	C35051317-processed0.0	Vun_T05571.1	()	(GO:0005634 cellular_component nucleus|GO:0043565 molecular_function sequence-specific DNA binding|GO:0003700 molecular_function sequence-specific DNA binding transcription factor activity|GO:0010143 biological_process cutin biosynthetic process|GO:0009873 biological_process ethylene-activated signaling pathway|GO:0009414 biological_process response to water deprivation|GO:0006351 biological_proc…	AP2-EREBP / transcription factor	0	0.02	0.04	109.7	0	0.04	0.03	0.1	0.09	0	0.02
AP2_EREBP	scaffold68445-processed0.1	Vun_T21656.1	()	(GO:0005634 cellular_component nucleus|GO:0043565 molecular_function sequence-specific DNA binding|GO:0003700 molecular_function sequence-specific DNA binding transcription factor activity|GO:0035865 biological_process cellular response to potassium ion|GO:0009873 biological_process ethylene-activated signaling pathway|GO:0048528 biological_process post-embryonic root development|GO:0009723 biolo…	AP2-EREBP / transcription factor	0.29	0.38	9.28	0.97	0.1	0.13	0.75	5.26	3.45	1.3	0
AP2_EREBP	scaffold57711-0.1_ORF-2	Vun_T03009.1	()	(GO:0005737 cellular_component cytoplasm|GO:0005634 cellular_component nucleus|GO:0009524 cellular_component phragmoplast|GO:0005819 cellular_component spindle|GO:0005509 molecular_function calcium ion binding|GO:0030359 molecular_function protein phosphatase type 2B regulator activity|GO:0030865 biological_process cortical cytoskeleton organization|GO:0000226 biological_process microtubule cytos…	-	22.5	37.94	47.53	44.56	41.73	42.2	40.93	51.4	29.58	17.9	9.22
AP2_EREBP	scaffold21211-processed0.1	Vun_T03203.1	()	(GO:0005634 cellular_component nucleus|GO:0003677 molecular_function DNA binding|GO:0003700 molecular_function sequence-specific DNA binding transcription factor activity|GO:0009873 biological_process ethylene-activated signaling pathway|GO:0006351 biological_process transcription, DNA-templated|GO:0003700 molecular_function sequence-specific DNA binding transcription factor activity|GO:0006355 b…	AP2-EREBP / transcription factor	0.4	0.37	0.21	7.84	27.17	10.4	0.19	1.25	0.42	0.02	0
AP2_EREBP	scaffold80286-0.0	Vun_T09747.1	()	(GO:0005509 molecular_function calcium ion binding|GO:0005509 molecular_function calcium ion binding)	-	9.9	76.06	51.18	27.18	34.22	27.46	3.23	14.84	3.75	0.07	0.17
AP2_EREBP	scaffold79406-augustus0.1	Vun_T09007.2	()	(GO:0005634 cellular_component nucleus|GO:0003677 molecular_function DNA binding|GO:0003700 molecular_function sequence-specific DNA binding transcription factor activity|GO:0009873 biological_process ethylene-activated signaling pathway|GO:0006351 biological_process transcription, DNA-templated|GO:0003700 molecular_function sequence-specific DNA binding transcription factor activity|GO:0006355 b…	AP2-EREBP / transcription factor	0.16	1.19	3.34	0.52	1.4	0.65	0.69	8.75	2.51	0.5	0
AP2_EREBP	scaffold61066-processed0.1	Vun_T10693.1	()	(GO:0005634 cellular_component nucleus|GO:0003677 molecular_function DNA binding|GO:0003700 molecular_function sequence-specific DNA binding transcription factor activity|GO:0006952 biological_process defense response|GO:0006351 biological_process transcription, DNA-templated)	AP2-EREBP / transcription factor	8.03	10.05	6.34	4.37	8.67	6.79	2.77	0.84	0.3	0.36	0.2
AP2_EREBP	scaffold95110-0.0	Vun_T17750.1	()	(GO:0005634 cellular_component nucleus|GO:0003677 molecular_function DNA binding|GO:0000981 molecular_function sequence-specific DNA binding RNA polymerase II transcription factor activity|GO:0003700 molecular_function sequence-specific DNA binding transcription factor activity|GO:0009873 biological_process ethylene-activated signaling pathway|GO:0010187 biological_process negative regulation of …	AP2-EREBP / transcription factor	0.41	1.27	9.33	6.47	1.48	1.34	0.25	0.07	0.01	0	0
AP2_EREBP	C35035391-processed0.0	Vun_T20384.2	()	(GO:0005634 cellular_component nucleus|GO:0003677 molecular_function DNA binding|GO:0003700 molecular_function sequence-specific DNA binding transcription factor activity|GO:0009873 biological_process ethylene-activated signaling pathway|GO:0006351 biological_process transcription, DNA-templated|GO:0003700 molecular_function sequence-specific DNA binding transcription factor activity|GO:0006355 b…	AP2-EREBP / transcription factor	3.69	0.19	0.03	2.2	22.19	2.41	2.77	3.11	4.72	0.5	0.03
AP2_EREBP	scaffold85129-processed0.0	Vun_T18786.1	()	(GO:0005634 cellular_component nucleus|GO:0003677 molecular_function DNA binding|GO:0043565 molecular_function sequence-specific DNA binding|GO:0003700 molecular_function sequence-specific DNA binding transcription factor activity|GO:0071472 biological_process cellular response to salt stress|GO:0009736 biological_process cytokinin-activated signaling pathway|GO:0009873 biological_process ethylen…	AP2-EREBP / transcription factor	110.15	276.8	294.89	93.16	302.17	272.23	386.45	45.66	25.23	18.01	9.88
AP2_EREBP	scaffold95850-augustus0.1	Vun_T03203.1	()	(GO:0005634 cellular_component nucleus|GO:0003677 molecular_function DNA binding|GO:0003700 molecular_function sequence-specific DNA binding transcription factor activity|GO:0009873 biological_process ethylene-activated signaling pathway|GO:0006351 biological_process transcription, DNA-templated|GO:0003700 molecular_function sequence-specific DNA binding transcription factor activity|GO:0006355 b…	AP2-EREBP / transcription factor	0.4	0.37	0.21	7.84	27.17	10.4	0.19	1.25	0.42	0.02	0
AP2_EREBP	scaffold59563-processed0.1	Vun_T17261.2	()	(GO:0005634 cellular_component nucleus|GO:0003677 molecular_function DNA binding|GO:0003700 molecular_function sequence-specific DNA binding transcription factor activity|GO:0009873 biological_process ethylene-activated signaling pathway|GO:0006351 biological_process transcription, DNA-templated|GO:0003700 molecular_function sequence-specific DNA binding transcription factor activity|GO:0006355 b…	-	0.06	0.68	1.34	13.39	0.9	2.9	40.29	0.15	0.3	2.53	21.87
AP2_EREBP	scaffold26233-processed0.0	Vun_T00147.1	()	(GO:0005634 cellular_component nucleus|GO:0003677 molecular_function DNA binding|GO:0003700 molecular_function sequence-specific DNA binding transcription factor activity|GO:0006952 biological_process defense response|GO:0009873 biological_process ethylene-activated signaling pathway|GO:0009867 biological_process jasmonic acid mediated signaling pathway|GO:0006351 biological_process transcription…	AP2-EREBP / transcription factor	34.17	0.1	0.34	0.11	0.37	0.17	0.05	0.07	0.16	0	0.03
AP2_EREBP	C35060063-processed0.0	Vun_T13274.1	()	(GO:0005634 cellular_component nucleus|GO:0003700 molecular_function sequence-specific DNA binding transcription factor activity|GO:0044212 molecular_function transcription regulatory region DNA binding|GO:0009873 biological_process ethylene-activated signaling pathway|GO:0006351 biological_process transcription, DNA-templated|GO:0003700 molecular_function sequence-specific DNA binding transcript…	AP2-EREBP / transcription factor	0.24	18.71	14.4	0.84	2.24	1.95	0.44	0.21	0.11	0.02	0
AP2_EREBP	C35012575-processed0.0	Vun_T24596.1	()	(GO:0005634 cellular_component nucleus|GO:0003677 molecular_function DNA binding|GO:0003700 molecular_function sequence-specific DNA binding transcription factor activity|GO:0006952 biological_process defense response|GO:0009873 biological_process ethylene-activated signaling pathway|GO:0010105 biological_process negative regulation of ethylene-activated signaling pathway|GO:0006351 biological_pr…	AP2-EREBP / transcription factor	10.86	15.08	14.61	14.59	20.99	20	31.64	10.83	6.96	5.62	3.81
AP2_EREBP	scaffold42825-processed0.0	Vun_T01640.1	()	(GO:0005634 cellular_component nucleus|GO:0003677 molecular_function DNA binding|GO:0003700 molecular_function sequence-specific DNA binding transcription factor activity|GO:0006952 biological_process defense response|GO:0006351 biological_process transcription, DNA-templated)	AP2-EREBP / transcription factor	8.3	23.5	38.83	2.13	8.27	17.6	14.42	0.4	0.41	0.28	0.47
AP2_EREBP	C35024917-augustus0.1	Vun_T17750.1	()	(GO:0005634 cellular_component nucleus|GO:0003677 molecular_function DNA binding|GO:0000981 molecular_function sequence-specific DNA binding RNA polymerase II transcription factor activity|GO:0003700 molecular_function sequence-specific DNA binding transcription factor activity|GO:0009873 biological_process ethylene-activated signaling pathway|GO:0010187 biological_process negative regulation of …	AP2-EREBP / transcription factor	0.41	1.27	9.33	6.47	1.48	1.34	0.25	0.07	0.01	0	0
AP2_EREBP	scaffold68670-processed0.0	Vun_T08264.1	()	(GO:0005634 cellular_component nucleus|GO:0003677 molecular_function DNA binding|GO:0003700 molecular_function sequence-specific DNA binding transcription factor activity|GO:0009873 biological_process ethylene-activated signaling pathway|GO:0006351 biological_process transcription, DNA-templated|GO:0003700 molecular_function sequence-specific DNA binding transcription factor activity|GO:0006355 b…	AP2-EREBP / transcription factor	74.68	16.21	7.39	15.73	7.11	9.84	25.45	2.7	4.28	1.45	9.42
AP2_EREBP	scaffold85730-processed0.0	Vun_T17261.2	()	(GO:0005634 cellular_component nucleus|GO:0003677 molecular_function DNA binding|GO:0003700 molecular_function sequence-specific DNA binding transcription factor activity|GO:0009873 biological_process ethylene-activated signaling pathway|GO:0006351 biological_process transcription, DNA-templated|GO:0003700 molecular_function sequence-specific DNA binding transcription factor activity|GO:0006355 b…	-	0.06	0.68	1.34	13.39	0.9	2.9	40.29	0.15	0.3	2.53	21.87
AP2_EREBP	scaffold10463-augustus0.3	Vun_T03716.2	()	(GO:0005634 cellular_component nucleus|GO:0003677 molecular_function DNA binding|GO:0003700 molecular_function sequence-specific DNA binding transcription factor activity|GO:0009873 biological_process ethylene-activated signaling pathway|GO:0006351 biological_process transcription, DNA-templated|GO:0003700 molecular_function sequence-specific DNA binding transcription factor activity|GO:0006355 b…	-	5.43	2.72	1.45	0.83	1.92	1.8	1.47	0.54	0.7	0.75	3.89
AP2_EREBP	scaffold93367-augustus0.2	Vun_T09007.2	()	(GO:0005634 cellular_component nucleus|GO:0003677 molecular_function DNA binding|GO:0003700 molecular_function sequence-specific DNA binding transcription factor activity|GO:0009873 biological_process ethylene-activated signaling pathway|GO:0006351 biological_process transcription, DNA-templated|GO:0003700 molecular_function sequence-specific DNA binding transcription factor activity|GO:0006355 b…	AP2-EREBP / transcription factor	0.16	1.19	3.34	0.52	1.4	0.65	0.69	8.75	2.51	0.5	0
AP2_EREBP	scaffold79197-processed0.0	Vun_T08284.1	()	(GO:0005634 cellular_component nucleus|GO:0003677 molecular_function DNA binding|GO:0003700 molecular_function sequence-specific DNA binding transcription factor activity|GO:0006952 biological_process defense response|GO:0009873 biological_process ethylene-activated signaling pathway|GO:0010200 biological_process response to chitin|GO:0009409 biological_process response to cold|GO:0006351 biologi…	AP2-EREBP / transcription factor	70.72	245.21	170.67	47.89	180.57	164.94	211.54	44.69	16.94	10.76	5.86
AP2_EREBP	scaffold45828-processed0.0	Vun_T16952.1	()	(GO:0005634 cellular_component nucleus|GO:0003700 molecular_function sequence-specific DNA binding transcription factor activity|GO:0044212 molecular_function transcription regulatory region DNA binding|GO:0009873 biological_process ethylene-activated signaling pathway|GO:0006351 biological_process transcription, DNA-templated|GO:0003700 molecular_function sequence-specific DNA binding transcript…	AP2-EREBP / transcription factor	4.61	12.33	4.94	0.34	3.19	1.48	0.22	0.16	0.18	0.03	0.05
AP2_EREBP	scaffold31217-processed0.1	Vun_T18836.2	()	(GO:0005634 cellular_component nucleus|GO:0003677 molecular_function DNA binding|GO:0003700 molecular_function sequence-specific DNA binding transcription factor activity|GO:0009873 biological_process ethylene-activated signaling pathway|GO:0006351 biological_process transcription, DNA-templated|GO:0003700 molecular_function sequence-specific DNA binding transcription factor activity|GO:0006355 b…	-	16.29	8.73	14.71	9.9	0.96	5.33	17.91	1.47	0.69	0.43	0.02
AP2_EREBP	C35058435-processed0.0	Vun_T08264.1	()	(GO:0005634 cellular_component nucleus|GO:0003677 molecular_function DNA binding|GO:0003700 molecular_function sequence-specific DNA binding transcription factor activity|GO:0009873 biological_process ethylene-activated signaling pathway|GO:0006351 biological_process transcription, DNA-templated|GO:0003700 molecular_function sequence-specific DNA binding transcription factor activity|GO:0006355 b…	AP2-EREBP / transcription factor	74.68	16.21	7.39	15.73	7.11	9.84	25.45	2.7	4.28	1.45	9.42
AP2_EREBP	C35078946-processed0.0	Vun_T00363.1	()	(GO:0005634 cellular_component nucleus|GO:0003677 molecular_function DNA binding|GO:0003700 molecular_function sequence-specific DNA binding transcription factor activity|GO:0050832 biological_process defense response to fungus|GO:0009873 biological_process ethylene-activated signaling pathway|GO:0006351 biological_process transcription, DNA-templated|GO:0003700 molecular_function sequence-specif…	AP2-EREBP / transcription factor	0	15.51	0.72	0	0.06	0.03	0.03	0	0	0.02	0
AP2_EREBP	scaffold46332-augustus0.2	Vun_T24029.1	()	(GO:0005634 cellular_component nucleus)	-	11.31	11.4	12.46	10.07	9.93	12.45	12.24	13.5	7.38	4.82	2.13
AP2_EREBP	scaffold45527-processed0.1	Vun_T13053.1	()	(GO:0005634 cellular_component nucleus|GO:0003677 molecular_function DNA binding|GO:0003700 molecular_function sequence-specific DNA binding transcription factor activity|GO:0006952 biological_process defense response|GO:0009873 biological_process ethylene-activated signaling pathway|GO:0006351 biological_process transcription, DNA-templated|GO:0003700 molecular_function sequence-specific DNA bin…	AP2-EREBP / transcription factor	0.14	0.36	8.08	2.1	1.13	0.28	0.04	0.94	0.49	0.47	0.05
AP2_EREBP	scaffold35030-0.1_ORF+1	Vun_T04522.1	()	(GO:0005634 cellular_component nucleus|GO:0003677 molecular_function DNA binding|GO:0003700 molecular_function sequence-specific DNA binding transcription factor activity|GO:0030154 biological_process cell differentiation|GO:0009908 biological_process flower development|GO:0010073 biological_process meristem maintenance|GO:0048481 biological_process ovule development|GO:0048316 biological_process…	AP2-EREBP / transcription factor	5.4	6.07	16.82	9.54	15.21	18.21	31.05	7.51	2.87	2.82	0.95
AP2_EREBP	scaffold71498-0.0	Vun_T05571.1	()	(GO:0005634 cellular_component nucleus|GO:0043565 molecular_function sequence-specific DNA binding|GO:0003700 molecular_function sequence-specific DNA binding transcription factor activity|GO:0010143 biological_process cutin biosynthetic process|GO:0009873 biological_process ethylene-activated signaling pathway|GO:0009414 biological_process response to water deprivation|GO:0006351 biological_proc…	AP2-EREBP / transcription factor	0	0.02	0.04	109.7	0	0.04	0.03	0.1	0.09	0	0.02
AP2_EREBP	scaffold30-processed0.1	Vun_T12712.1	()	(GO:0005634 cellular_component nucleus|GO:0003677 molecular_function DNA binding|GO:0003700 molecular_function sequence-specific DNA binding transcription factor activity|GO:0006952 biological_process defense response|GO:0009873 biological_process ethylene-activated signaling pathway|GO:0009867 biological_process jasmonic acid mediated signaling pathway|GO:0006351 biological_process transcription…	AP2-EREBP / transcription factor	1.06	2.53	14.71	0.41	0.94	1.91	0.48	0.88	0.31	0.08	0.1
ARF	C35082118-augustus0.2	Vun_T20291.1	()	(GO:0005737 cellular_component cytoplasm|GO:0005634 cellular_component nucleus|GO:0007010 biological_process cytoskeleton organization|GO:0008360 biological_process regulation of cell shape|GO:0006357 biological_process regulation of transcription from RNA polymerase II promoter|GO:0006351 biological_process transcription, DNA-templated|GO:0005515 molecular_function protein binding)	Bromodomain / transcription factor	2.25	2.86	3.48	1.89	3.2	4.3	4	4.78	2.46	2.2	1.32
ARF	C35001922-0.0	Vun_T02367.3	()	(GO:0005634 cellular_component nucleus|GO:0003677 molecular_function DNA binding|GO:0009734 biological_process auxin-activated signaling pathway|GO:0006355 biological_process regulation of transcription, DNA-templated|GO:0006351 biological_process transcription, DNA-templated|GO:0003677 molecular_function DNA binding|GO:0006355 biological_process regulation of transcription, DNA-templated|GO:0009…	-	3.39	4.78	3.43	4.07	3.24	4.08	2.94	10.4	5.69	2.34	2.65
ARF	scaffold63117-augustus0.4	Vun_T20290.3	()	(GO:0005737 cellular_component cytoplasm|GO:0005634 cellular_component nucleus|GO:0007010 biological_process cytoskeleton organization|GO:0008360 biological_process regulation of cell shape|GO:0006357 biological_process regulation of transcription from RNA polymerase II promoter|GO:0006351 biological_process transcription, DNA-templated|GO:0005515 molecular_function protein binding)	WD40-like / transcription factor	2.08	2.97	3.6	1.43	1.81	2.96	4.51	3.14	1.77	1.34	0.9
ARF	scaffold63117-0.2	Vun_T20290.3	()	(GO:0005737 cellular_component cytoplasm|GO:0005634 cellular_component nucleus|GO:0007010 biological_process cytoskeleton organization|GO:0008360 biological_process regulation of cell shape|GO:0006357 biological_process regulation of transcription from RNA polymerase II promoter|GO:0006351 biological_process transcription, DNA-templated|GO:0005515 molecular_function protein binding)	WD40-like / transcription factor	2.08	2.97	3.6	1.43	1.81	2.96	4.51	3.14	1.77	1.34	0.9
ARF	C35084086-augustus0.2	Vun_T20623.2	()	(GO:0005634 cellular_component nucleus|GO:0003677 molecular_function DNA binding|GO:0003700 molecular_function sequence-specific DNA binding transcription factor activity|GO:0010158 biological_process abaxial cell fate specification|GO:0009734 biological_process auxin-activated signaling pathway|GO:0006351 biological_process transcription, DNA-templated|GO:0010050 biological_process vegetative ph…	-	0.88	8.47	6.81	1.18	4.99	3.5	0.81	0.94	0.4	0.13	0.01
ARF	C35035495-0.1_ORF_0F	Vun_T18252.2	()	(GO:0005634 cellular_component nucleus|GO:0003677 molecular_function DNA binding|GO:0003700 molecular_function sequence-specific DNA binding transcription factor activity|GO:0009734 biological_process auxin-activated signaling pathway|GO:0006351 biological_process transcription, DNA-templated|GO:0003677 molecular_function DNA binding|GO:0006355 biological_process regulation of transcription, DNA-…	-	9.9	16.47	54.09	3.51	22.2	16.1	5.22	6.96	3.61	1.13	0.1
ARF	C35031295-0.0	Vun_T06745.1	()	(GO:0005634 cellular_component nucleus|GO:0043565 molecular_function sequence-specific DNA binding|GO:0003700 molecular_function sequence-specific DNA binding transcription factor activity|GO:0009734 biological_process auxin-activated signaling pathway|GO:0010227 biological_process floral organ abscission|GO:0010047 biological_process fruit dehiscence|GO:0010150 biological_process leaf senescence…	ARF / transcription factor	52.12	57.12	83.38	19.53	49.81	51.91	82.44	25.67	8.15	2.72	0.85
ARF	C35035495-augustus0.2	Vun_T18252.2	()	(GO:0005634 cellular_component nucleus|GO:0003677 molecular_function DNA binding|GO:0003700 molecular_function sequence-specific DNA binding transcription factor activity|GO:0009734 biological_process auxin-activated signaling pathway|GO:0006351 biological_process transcription, DNA-templated|GO:0003677 molecular_function DNA binding|GO:0006355 biological_process regulation of transcription, DNA-…	-	9.9	16.47	54.09	3.51	22.2	16.1	5.22	6.96	3.61	1.13	0.1
ARF	C35011359-0.0	Vun_T23370.1	()	(GO:0016020 cellular_component membrane|GO:0005634 cellular_component nucleus|GO:0042802 molecular_function identical protein binding|GO:0003700 molecular_function sequence-specific DNA binding transcription factor activity|GO:0044212 molecular_function transcription regulatory region DNA binding|GO:0009734 biological_process auxin-activated signaling pathway|GO:0009793 biological_process embryo …	ARF / transcription factor	0.32	4.96	8.86	3.07	4.81	2.62	3.85	21.85	7.34	4.74	0.21
ARF	scaffold8655-0.0	Vun_T14073.3	()	(GO:0009507 cellular_component chloroplast|GO:0015035 molecular_function protein disulfide oxidoreductase activity|GO:0045454 biological_process cell redox homeostasis|GO:0006662 biological_process glycerol ether metabolic process|GO:0045454 biological_process cell redox homeostasis|GO:0005634 cellular_component nucleus|GO:0003677 molecular_function DNA binding|GO:0003700 molecular_function seque…	ARF / transcription factor	59.6	18.09	20.59	10.25	20.71	21.49	25.17	8.46	5.91	5.63	1.43
ARF	scaffold49125-augustus0.3	Vun_T18252.2	()	(GO:0005634 cellular_component nucleus|GO:0003677 molecular_function DNA binding|GO:0003700 molecular_function sequence-specific DNA binding transcription factor activity|GO:0009734 biological_process auxin-activated signaling pathway|GO:0006351 biological_process transcription, DNA-templated|GO:0003677 molecular_function DNA binding|GO:0006355 biological_process regulation of transcription, DNA-…	-	9.9	16.47	54.09	3.51	22.2	16.1	5.22	6.96	3.61	1.13	0.1
ARF	scaffold53431-0.3	Vun_T06745.2	()	(GO:0005634 cellular_component nucleus|GO:0043565 molecular_function sequence-specific DNA binding|GO:0003700 molecular_function sequence-specific DNA binding transcription factor activity|GO:0009734 biological_process auxin-activated signaling pathway|GO:0010227 biological_process floral organ abscission|GO:0010047 biological_process fruit dehiscence|GO:0010150 biological_process leaf senescence…	-	20.35	40.81	52.18	5.52	21.91	21.45	15.11	12.73	6.3	1.64	0.65
ARF	scaffold90776-0.0	Vun_T06634.1	()	(GO:0005634 cellular_component nucleus|GO:0003677 molecular_function DNA binding|GO:0046983 molecular_function protein dimerization activity|GO:0043565 molecular_function sequence-specific DNA binding|GO:0003700 molecular_function sequence-specific DNA binding transcription factor activity|GO:0009734 biological_process auxin-activated signaling pathway|GO:0048527 biological_process lateral root d…	-	1.98	14.71	9.91	3.09	11.42	17.48	11.78	2.71	1.81	0.95	2.12
ARF	scaffold24893-augustus0.5	Vun_T17355.1	()	(GO:0005634 cellular_component nucleus|GO:0003677 molecular_function DNA binding|GO:0009734 biological_process auxin-activated signaling pathway|GO:0006355 biological_process regulation of transcription, DNA-templated|GO:0006351 biological_process transcription, DNA-templated|GO:0003677 molecular_function DNA binding|GO:0006355 biological_process regulation of transcription, DNA-templated|GO:0009…	ARF / transcription factor	4.49	4.32	13.59	2.19	7.56	8.14	6.56	10.41	4.91	2.29	0.3
ARF	scaffold71569-0.0	Vun_T06726.2	()	(GO:0005634 cellular_component nucleus|GO:0003677 molecular_function DNA binding|GO:0003700 molecular_function sequence-specific DNA binding transcription factor activity|GO:0009734 biological_process auxin-activated signaling pathway|GO:0009908 biological_process flower development|GO:0009733 biological_process response to auxin|GO:0006351 biological_process transcription, DNA-templated|GO:00036…	ARF / transcription factor	19.67	45.95	18.47	19.52	42.33	44.62	32.18	17.29	8.57	3.79	3.16
ARF	scaffold71569-0.1	Vun_T12307.2	()	(GO:0005634 cellular_component nucleus|GO:0003677 molecular_function DNA binding|GO:0003700 molecular_function sequence-specific DNA binding transcription factor activity|GO:0009734 biological_process auxin-activated signaling pathway|GO:0009908 biological_process flower development|GO:0009733 biological_process response to auxin|GO:0006351 biological_process transcription, DNA-templated)	-	0.75	8.93	4.78	3.2	7.78	3.2	1.9	1.54	0.65	0.19	0.23
ARF	scaffold73434-augustus0.4	Vun_T00714.1	()	(GO:0005634 cellular_component nucleus|GO:0003677 molecular_function DNA binding|GO:0003700 molecular_function sequence-specific DNA binding transcription factor activity|GO:0009734 biological_process auxin-activated signaling pathway|GO:0006351 biological_process transcription, DNA-templated|GO:0003677 molecular_function DNA binding|GO:0006355 biological_process regulation of transcription, DNA-…	ARF / transcription factor	12.92	10.81	15.19	23.42	18.86	2.83	0.96	9.56	3.28	1.5	0.29
ARF	C35035303-0.0	Vun_T17355.1	()	(GO:0005634 cellular_component nucleus|GO:0003677 molecular_function DNA binding|GO:0009734 biological_process auxin-activated signaling pathway|GO:0006355 biological_process regulation of transcription, DNA-templated|GO:0006351 biological_process transcription, DNA-templated|GO:0003677 molecular_function DNA binding|GO:0006355 biological_process regulation of transcription, DNA-templated|GO:0009…	ARF / transcription factor	4.49	4.32	13.59	2.19	7.56	8.14	6.56	10.41	4.91	2.29	0.3
ARF	scaffold6972-processed0.1	Vun_T20624.4	()	(GO:0005634 cellular_component nucleus|GO:0003677 molecular_function DNA binding|GO:0003700 molecular_function sequence-specific DNA binding transcription factor activity|GO:0010158 biological_process abaxial cell fate specification|GO:0009734 biological_process auxin-activated signaling pathway|GO:0006351 biological_process transcription, DNA-templated|GO:0010050 biological_process vegetative ph…	-	0.42	3.07	2.77	0.56	2.41	1.79	0.4	1.42	0.66	0.28	0.09
ARF	scaffold61606-0.0	Vun_T06726.2	()	(GO:0005634 cellular_component nucleus|GO:0003677 molecular_function DNA binding|GO:0003700 molecular_function sequence-specific DNA binding transcription factor activity|GO:0009734 biological_process auxin-activated signaling pathway|GO:0009908 biological_process flower development|GO:0009733 biological_process response to auxin|GO:0006351 biological_process transcription, DNA-templated|GO:00036…	ARF / transcription factor	19.67	45.95	18.47	19.52	42.33	44.62	32.18	17.29	8.57	3.79	3.16
ARF	scaffold24567-0.2	Vun_T20870.1	()	(GO:0005634 cellular_component nucleus|GO:0000987 molecular_function core promoter proximal region sequence-specific DNA binding|GO:0003700 molecular_function sequence-specific DNA binding transcription factor activity|GO:0048830 biological_process adventitious root development|GO:0009653 biological_process anatomical structure morphogenesis|GO:0009734 biological_process auxin-activated signaling…	ARF / transcription factor	0.86	2.36	1.54	0.66	0.97	1.29	1.92	1.09	0.86	0.85	0.3
ARF	scaffold43793-0.4	Vun_T04107.2	()	(GO:0016021 cellular_component integral component of membrane|GO:0005886 cellular_component plasma membrane|GO:0005524 molecular_function ATP binding|GO:0004674 molecular_function protein serine/threonine kinase activity|GO:0004672 molecular_function protein kinase activity|GO:0005524 molecular_function ATP binding|GO:0006468 biological_process protein phosphorylation)	-	1.38	2.18	5.39	3.82	2.55	7.11	4.42	1	0.67	0.33	0.04
ARF	scaffold23452-augustus0.3	Vun_T07629.1	()	(GO:0009507 cellular_component chloroplast)	-	145.66	53.52	17.06	40.61	46.59	26.29	16.88	60.54	41.4	19.57	12.71
ARF	C35084086-0.1_ORF_0F	Vun_T20623.2	()	(GO:0005634 cellular_component nucleus|GO:0003677 molecular_function DNA binding|GO:0003700 molecular_function sequence-specific DNA binding transcription factor activity|GO:0010158 biological_process abaxial cell fate specification|GO:0009734 biological_process auxin-activated signaling pathway|GO:0006351 biological_process transcription, DNA-templated|GO:0010050 biological_process vegetative ph…	-	0.88	8.47	6.81	1.18	4.99	3.5	0.81	0.94	0.4	0.13	0.01
ARF	scaffold74876-augustus0.3	Vun_T02367.1	()	(GO:0005634 cellular_component nucleus|GO:0003677 molecular_function DNA binding|GO:0009734 biological_process auxin-activated signaling pathway|GO:0006355 biological_process regulation of transcription, DNA-templated|GO:0006351 biological_process transcription, DNA-templated|GO:0003677 molecular_function DNA binding|GO:0006355 biological_process regulation of transcription, DNA-templated|GO:0009…	-	3.49	5.77	4.97	3.99	4.5	4.83	1.99	17.43	9.25	3.63	4.65
ARF	scaffold80783-0.1	Vun_T06637.1	()	(GO:0005634 cellular_component nucleus|GO:0003677 molecular_function DNA binding|GO:0003700 molecular_function sequence-specific DNA binding transcription factor activity|GO:0010158 biological_process abaxial cell fate specification|GO:0009850 biological_process auxin metabolic process|GO:0009734 biological_process auxin-activated signaling pathway|GO:0009733 biological_process response to auxin|…	ARF / transcription factor	6.22	16.28	24.36	6.33	21.14	45.18	22.49	12.58	6.12	2.62	0.42
ARF	scaffold11616-0.2	Vun_T06640.1	()	(GO:0005634 cellular_component nucleus|GO:0003677 molecular_function DNA binding|GO:0009734 biological_process auxin-activated signaling pathway|GO:0006355 biological_process regulation of transcription, DNA-templated|GO:0006351 biological_process transcription, DNA-templated|GO:0003677 molecular_function DNA binding|GO:0006355 biological_process regulation of transcription, DNA-templated|GO:0009…	ARF / transcription factor	7.16	18.67	25.58	6.8	9.09	13.83	6.62	16.78	4.98	2.75	0
ARF	scaffold24567-augustus0.3	Vun_T20870.1	()	(GO:0005634 cellular_component nucleus|GO:0000987 molecular_function core promoter proximal region sequence-specific DNA binding|GO:0003700 molecular_function sequence-specific DNA binding transcription factor activity|GO:0048830 biological_process adventitious root development|GO:0009653 biological_process anatomical structure morphogenesis|GO:0009734 biological_process auxin-activated signaling…	ARF / transcription factor	0.86	2.36	1.54	0.66	0.97	1.29	1.92	1.09	0.86	0.85	0.3
ARF	scaffold73434-0.3	Vun_T00714.1	()	(GO:0005634 cellular_component nucleus|GO:0003677 molecular_function DNA binding|GO:0003700 molecular_function sequence-specific DNA binding transcription factor activity|GO:0009734 biological_process auxin-activated signaling pathway|GO:0006351 biological_process transcription, DNA-templated|GO:0003677 molecular_function DNA binding|GO:0006355 biological_process regulation of transcription, DNA-…	ARF / transcription factor	12.92	10.81	15.19	23.42	18.86	2.83	0.96	9.56	3.28	1.5	0.29
ARF	scaffold59151-augustus0.5	Vun_T10895.3	()	(GO:0005634 cellular_component nucleus|GO:0003677 molecular_function DNA binding|GO:0003700 molecular_function sequence-specific DNA binding transcription factor activity|GO:0009734 biological_process auxin-activated signaling pathway|GO:0010150 biological_process leaf senescence|GO:0045892 biological_process negative regulation of transcription, DNA-templated|GO:0009733 biological_process respon…	-	4.24	8.96	7.08	3.41	5.84	7.07	3.53	4.49	2.8	1.39	1.22
ARF	scaffold613-augustus0.2	Vun_T13063.1	()	(GO:0005634 cellular_component nucleus|GO:0003677 molecular_function DNA binding|GO:0009734 biological_process auxin-activated signaling pathway|GO:0006355 biological_process regulation of transcription, DNA-templated|GO:0006351 biological_process transcription, DNA-templated|GO:0003677 molecular_function DNA binding|GO:0006355 biological_process regulation of transcription, DNA-templated|GO:0009…	ARF / transcription factor	6.21	6.99	5.83	3.63	5.9	6.41	6.69	4.78	1.45	0.88	0.09
ARF	C35067756-augustus0.3	Vun_T12109.1	()	(GO:0005634 cellular_component nucleus|GO:0003677 molecular_function DNA binding|GO:0003700 molecular_function sequence-specific DNA binding transcription factor activity|GO:0009734 biological_process auxin-activated signaling pathway|GO:0006351 biological_process transcription, DNA-templated|GO:0003677 molecular_function DNA binding|GO:0006355 biological_process regulation of transcription, DNA-…	ARF / transcription factor	28.68	21.09	62.17	13.75	16.91	15.23	11.28	6.77	2.72	1.4	1.82
ARF	scaffold74876-0.2	Vun_T02367.1	()	(GO:0005634 cellular_component nucleus|GO:0003677 molecular_function DNA binding|GO:0009734 biological_process auxin-activated signaling pathway|GO:0006355 biological_process regulation of transcription, DNA-templated|GO:0006351 biological_process transcription, DNA-templated|GO:0003677 molecular_function DNA binding|GO:0006355 biological_process regulation of transcription, DNA-templated|GO:0009…	-	3.49	5.77	4.97	3.99	4.5	4.83	1.99	17.43	9.25	3.63	4.65
ARF	scaffold23732-0.0	Vun_T10895.3	()	(GO:0005634 cellular_component nucleus|GO:0003677 molecular_function DNA binding|GO:0003700 molecular_function sequence-specific DNA binding transcription factor activity|GO:0009734 biological_process auxin-activated signaling pathway|GO:0010150 biological_process leaf senescence|GO:0045892 biological_process negative regulation of transcription, DNA-templated|GO:0009733 biological_process respon…	-	4.24	8.96	7.08	3.41	5.84	7.07	3.53	4.49	2.8	1.39	1.22
ARF	scaffold86989-augustus0.2	Vun_T17558.1	()	(GO:0005634 cellular_component nucleus|GO:0003677 molecular_function DNA binding|GO:0009734 biological_process auxin-activated signaling pathway|GO:0006355 biological_process regulation of transcription, DNA-templated|GO:0006351 biological_process transcription, DNA-templated|GO:0003677 molecular_function DNA binding|GO:0006355 biological_process regulation of transcription, DNA-templated|GO:0009…	ARF / transcription factor	2.9	13.81	18	7.31	19.1	24.4	27	7.09	3.45	2.01	0.56
ARF	scaffold74876-0.1	Vun_T02367.1	()	(GO:0005634 cellular_component nucleus|GO:0003677 molecular_function DNA binding|GO:0009734 biological_process auxin-activated signaling pathway|GO:0006355 biological_process regulation of transcription, DNA-templated|GO:0006351 biological_process transcription, DNA-templated|GO:0003677 molecular_function DNA binding|GO:0006355 biological_process regulation of transcription, DNA-templated|GO:0009…	-	3.49	5.77	4.97	3.99	4.5	4.83	1.99	17.43	9.25	3.63	4.65
Argonaute	scaffold3269-augustus0.4	Vun_T05485.2	()	(GO:0005737 cellular_component cytoplasm|GO:0005829 cellular_component cytosol|GO:0019898 cellular_component extrinsic component of membrane|GO:0005634 cellular_component nucleus|GO:0030529 cellular_component ribonucleoprotein complex|GO:0004521 molecular_function endoribonuclease activity|GO:0046872 molecular_function metal ion binding|GO:0035198 molecular_function miRNA binding|GO:0003723 molec…	-	15.24	45.02	55.36	28.51	62.88	48.86	26.84	82.59	49.94	28.47	10.32
Argonaute	C35083176-0.2_ORF+1	Vun_T04624.2	()	(GO:0015030 cellular_component Cajal body|GO:0005719 cellular_component nuclear euchromatin|GO:0005730 cellular_component nucleolus|GO:0030529 cellular_component ribonucleoprotein complex|GO:0035197 molecular_function siRNA binding|GO:0006342 biological_process chromatin silencing|GO:0031048 biological_process chromatin silencing by small RNA|GO:0009816 biological_process defense response to bact…	-	2.85	13.46	16.58	11.32	16.43	12.64	7.06	103.89	63.53	29.84	4.83
Argonaute	scaffold51295-augustus0.3	Vun_T23477.1	()	(GO:0003676 molecular_function nucleic acid binding|GO:0031047 biological_process gene silencing by RNA|GO:0005515 molecular_function protein binding|GO:0003676 molecular_function nucleic acid binding)	PAZ-Argonaute / transcription factor	0.64	1.65	1.53	1.4	2.56	2.33	0.89	5.99	2.25	1.22	0.91
Argonaute	scaffold92325-processed0.0	Vun_T03325.1	()	(GO:0005634 cellular_component nucleus|GO:0005524 molecular_function ATP binding|GO:0003677 molecular_function DNA binding|GO:0004386 molecular_function helicase activity|GO:0046872 molecular_function metal ion binding|GO:0004525 molecular_function ribonuclease III activity|GO:0003723 molecular_function RNA binding|GO:0031047 biological_process gene silencing by RNA|GO:0006396 biological_process …	PAZ-Argonaute / transcription factor	1	1.84	1.73	0.71	1.39	1.97	2.56	2.93	1.52	1.16	0.16
Argonaute	scaffold46145-augustus0.4	Vun_T04624.3	()	(GO:0015030 cellular_component Cajal body|GO:0005719 cellular_component nuclear euchromatin|GO:0005730 cellular_component nucleolus|GO:0030529 cellular_component ribonucleoprotein complex|GO:0035197 molecular_function siRNA binding|GO:0006342 biological_process chromatin silencing|GO:0031048 biological_process chromatin silencing by small RNA|GO:0009816 biological_process defense response to bact…	PAZ-Argonaute / transcription factor	4.19	11.12	14.73	7.91	11.85	8.06	4.55	39.24	25.07	11.91	2.2
Argonaute	scaffold56378-0.0	Vun_T16432.1	()	(GO:0005737 cellular_component cytoplasm|GO:0030529 cellular_component ribonucleoprotein complex|GO:0003723 molecular_function RNA binding|GO:0006952 biological_process defense response|GO:0035195 biological_process gene silencing by miRNA|GO:0010599 biological_process production of lsiRNA involved in RNA interference|GO:0010267 biological_process production of ta-siRNAs involved in RNA interfere…	PAZ-Argonaute / transcription factor	0.36	2.5	7.17	3.6	13.06	5.31	3.12	4.68	1.56	0.18	0
Argonaute	scaffold17516-0.0	Vun_T05485.2	()	(GO:0005737 cellular_component cytoplasm|GO:0005829 cellular_component cytosol|GO:0019898 cellular_component extrinsic component of membrane|GO:0005634 cellular_component nucleus|GO:0030529 cellular_component ribonucleoprotein complex|GO:0004521 molecular_function endoribonuclease activity|GO:0046872 molecular_function metal ion binding|GO:0035198 molecular_function miRNA binding|GO:0003723 molec…	-	15.24	45.02	55.36	28.51	62.88	48.86	26.84	82.59	49.94	28.47	10.32
Argonaute	scaffold96590-0.1	Vun_T05485.3	()	(GO:0030529 cellular_component ribonucleoprotein complex|GO:0035198 molecular_function miRNA binding|GO:0031047 biological_process gene silencing by RNA|GO:0010586 biological_process miRNA metabolic process|GO:0007275 biological_process multicellular organismal development|GO:1902183 biological_process regulation of shoot apical meristem development|GO:0006355 biological_process regulation of tra…	PAZ-Argonaute / transcription factor	1.57	13.99	13.58	3.97	16.29	29.1	22.57	12.21	5.09	1.6	0.74
Argonaute	scaffold74153-0.1	Vun_T02055.1	()	(GO:0005737 cellular_component cytoplasm|GO:0003743 molecular_function translation initiation factor activity|GO:0031047 biological_process gene silencing by RNA|GO:0048366 biological_process leaf development|GO:0019827 biological_process stem cell maintenance|GO:0006413 biological_process translational initiation|GO:0005515 molecular_function protein binding|GO:0003676 molecular_function nucleic…	PAZ-Argonaute / transcription factor	0.09	4	1.65	0.85	7.24	1.98	0.08	12.38	3.84	1.99	0.04
Argonaute	scaffold50502-augustus0.3	Vun_T02055.1	()	(GO:0005737 cellular_component cytoplasm|GO:0003743 molecular_function translation initiation factor activity|GO:0031047 biological_process gene silencing by RNA|GO:0048366 biological_process leaf development|GO:0019827 biological_process stem cell maintenance|GO:0006413 biological_process translational initiation|GO:0005515 molecular_function protein binding|GO:0003676 molecular_function nucleic…	PAZ-Argonaute / transcription factor	0.09	4	1.65	0.85	7.24	1.98	0.08	12.38	3.84	1.99	0.04
Argonaute	scaffold20803-augustus0.4	Vun_T04647.4	()	(GO:0005737 cellular_component cytoplasm|GO:0005634 cellular_component nucleus|GO:0005524 molecular_function ATP binding|GO:0004386 molecular_function helicase activity|GO:0046872 molecular_function metal ion binding|GO:0004525 molecular_function ribonuclease III activity|GO:0003723 molecular_function RNA binding|GO:0051607 biological_process defense response to virus|GO:0010216 biological_proces…	-	1.95	7.95	9.11	4.98	7.71	7.52	1.16	3.85	1.76	0.35	0
Argonaute	C35078284-0.0	Vun_T05485.3	()	(GO:0030529 cellular_component ribonucleoprotein complex|GO:0035198 molecular_function miRNA binding|GO:0031047 biological_process gene silencing by RNA|GO:0010586 biological_process miRNA metabolic process|GO:0007275 biological_process multicellular organismal development|GO:1902183 biological_process regulation of shoot apical meristem development|GO:0006355 biological_process regulation of tra…	PAZ-Argonaute / transcription factor	1.57	13.99	13.58	3.97	16.29	29.1	22.57	12.21	5.09	1.6	0.74
Argonaute	scaffold40698-processed0.2	Vun_T16473.2	()	(GO:0005730 cellular_component nucleolus|GO:0005731 cellular_component nucleolus organizer region|GO:0035197 molecular_function siRNA binding|GO:0007143 biological_process female meiotic division|GO:0031047 biological_process gene silencing by RNA|GO:0033169 biological_process histone H3-K9 demethylation|GO:0007140 biological_process male meiosis|GO:0009561 biological_process megagametogenesis|GO…	-	3.71	22.18	17.38	18.54	22.08	13.41	12.8	17.85	7.12	1.03	0.38
Argonaute	C35018102-0.0	Vun_T05485.3	()	(GO:0030529 cellular_component ribonucleoprotein complex|GO:0035198 molecular_function miRNA binding|GO:0031047 biological_process gene silencing by RNA|GO:0010586 biological_process miRNA metabolic process|GO:0007275 biological_process multicellular organismal development|GO:1902183 biological_process regulation of shoot apical meristem development|GO:0006355 biological_process regulation of tra…	PAZ-Argonaute / transcription factor	1.57	13.99	13.58	3.97	16.29	29.1	22.57	12.21	5.09	1.6	0.74
Argonaute	scaffold75001-0.0	Vun_T16432.1	()	(GO:0005737 cellular_component cytoplasm|GO:0030529 cellular_component ribonucleoprotein complex|GO:0003723 molecular_function RNA binding|GO:0006952 biological_process defense response|GO:0035195 biological_process gene silencing by miRNA|GO:0010599 biological_process production of lsiRNA involved in RNA interference|GO:0010267 biological_process production of ta-siRNAs involved in RNA interfere…	PAZ-Argonaute / transcription factor	0.36	2.5	7.17	3.6	13.06	5.31	3.12	4.68	1.56	0.18	0
Argonaute	scaffold96590-augustus0.3	Vun_T05485.3	()	(GO:0030529 cellular_component ribonucleoprotein complex|GO:0035198 molecular_function miRNA binding|GO:0031047 biological_process gene silencing by RNA|GO:0010586 biological_process miRNA metabolic process|GO:0007275 biological_process multicellular organismal development|GO:1902183 biological_process regulation of shoot apical meristem development|GO:0006355 biological_process regulation of tra…	PAZ-Argonaute / transcription factor	1.57	13.99	13.58	3.97	16.29	29.1	22.57	12.21	5.09	1.6	0.74
Argonaute	scaffold3269-0.3	Vun_T05485.2	()	(GO:0005737 cellular_component cytoplasm|GO:0005829 cellular_component cytosol|GO:0019898 cellular_component extrinsic component of membrane|GO:0005634 cellular_component nucleus|GO:0030529 cellular_component ribonucleoprotein complex|GO:0004521 molecular_function endoribonuclease activity|GO:0046872 molecular_function metal ion binding|GO:0035198 molecular_function miRNA binding|GO:0003723 molec…	-	15.24	45.02	55.36	28.51	62.88	48.86	26.84	82.59	49.94	28.47	10.32
Argonaute	scaffold74639-0.0	Vun_T16432.1	()	(GO:0005737 cellular_component cytoplasm|GO:0030529 cellular_component ribonucleoprotein complex|GO:0003723 molecular_function RNA binding|GO:0006952 biological_process defense response|GO:0035195 biological_process gene silencing by miRNA|GO:0010599 biological_process production of lsiRNA involved in RNA interference|GO:0010267 biological_process production of ta-siRNAs involved in RNA interfere…	PAZ-Argonaute / transcription factor	0.36	2.5	7.17	3.6	13.06	5.31	3.12	4.68	1.56	0.18	0
Argonaute	scaffold76721-0.1_ORF+1	Vun_T04647.4	()	(GO:0005737 cellular_component cytoplasm|GO:0005634 cellular_component nucleus|GO:0005524 molecular_function ATP binding|GO:0004386 molecular_function helicase activity|GO:0046872 molecular_function metal ion binding|GO:0004525 molecular_function ribonuclease III activity|GO:0003723 molecular_function RNA binding|GO:0051607 biological_process defense response to virus|GO:0010216 biological_proces…	-	1.95	7.95	9.11	4.98	7.71	7.52	1.16	3.85	1.76	0.35	0
Argonaute	scaffold56456-0.0	Vun_T16432.1	()	(GO:0005737 cellular_component cytoplasm|GO:0030529 cellular_component ribonucleoprotein complex|GO:0003723 molecular_function RNA binding|GO:0006952 biological_process defense response|GO:0035195 biological_process gene silencing by miRNA|GO:0010599 biological_process production of lsiRNA involved in RNA interference|GO:0010267 biological_process production of ta-siRNAs involved in RNA interfere…	PAZ-Argonaute / transcription factor	0.36	2.5	7.17	3.6	13.06	5.31	3.12	4.68	1.56	0.18	0
Argonaute	scaffold37846-0.2	Vun_T15222.2	()	(GO:0005634 cellular_component nucleus|GO:0005524 molecular_function ATP binding|GO:0003677 molecular_function DNA binding|GO:0004386 molecular_function helicase activity|GO:0046872 molecular_function metal ion binding|GO:0004525 molecular_function ribonuclease III activity|GO:0003723 molecular_function RNA binding|GO:0031047 biological_process gene silencing by RNA|GO:0006396 biological_process …	SNF2 / transcription factor	3.17	2.55	2.32	0.85	1.3	1.75	1.91	1.36	0.76	0.85	0.41
Argonaute	scaffold3239-augustus0.2_ORF+3	Vun_T24145.7	()	(GO:0005634 cellular_component nucleus|GO:0005524 molecular_function ATP binding|GO:0004386 molecular_function helicase activity|GO:0046872 molecular_function metal ion binding|GO:0004525 molecular_function ribonuclease III activity|GO:0003723 molecular_function RNA binding|GO:0051607 biological_process defense response to virus|GO:0006353 biological_process DNA-templated transcription, terminati…	PAZ-Argonaute / transcription factor	1.45	3.49	5.66	1.79	3.19	3.86	4.39	7.15	3.15	1.77	0.19
ARID	scaffold94663-0.1	Vun_T24746.1	()	(GO:0005634 cellular_component nucleus|GO:0005773 cellular_component vacuole|GO:0003682 molecular_function chromatin binding|GO:0003677 molecular_function DNA binding|GO:0006355 biological_process regulation of transcription, DNA-templated|GO:0006351 biological_process transcription, DNA-templated|GO:0003677 molecular_function DNA binding)	ARID / transcription factor	2.15	4.07	3.67	3.7	3.66	4.58	1.75	11.49	6.46	3.15	0.86
ARID	scaffold6268-0.0	Vun_T20973.4	()	(GO:0008408 molecular_function 3'-5' exonuclease activity|GO:0046872 molecular_function metal ion binding|GO:0003676 molecular_function nucleic acid binding|GO:0003676 molecular_function nucleic acid binding|GO:0008408 molecular_function 3'-5' exonuclease activity|GO:0006139 biological_process nucleobase-containing compound metabolic process)	-	2.77	2.26	2.65	4.56	5.85	3.9	1.53	3.04	1.62	1.27	0.39
ARID	C35083098-0.1	Vun_T09303.1	()	(GO:0005634 cellular_component nucleus|GO:0003677 molecular_function DNA binding|GO:0008270 molecular_function zinc ion binding|GO:0006355 biological_process regulation of transcription, DNA-templated|GO:0006351 biological_process transcription, DNA-templated|GO:0003677 molecular_function DNA binding)	PHD / transcription factor	5.33	7.29	7.02	6.07	7.25	7.55	12.33	7.14	3.52	2.62	5.81
ARID	scaffold60737-0.2_ORF+1	Vun_T00360.1	()	(GO:0005634 cellular_component nucleus|GO:0003677 molecular_function DNA binding|GO:0003700 molecular_function sequence-specific DNA binding transcription factor activity|GO:0006351 biological_process transcription, DNA-templated|GO:0003677 molecular_function DNA binding)	ARID-HMG / transcription factor	8.86	12.25	9.64	13.99	12.13	10.84	7.1	12.7	5.06	2.29	7.83
ARID	C35082668-augustus0.4	Vun_T06461.1	()	(GO:0005634 cellular_component nucleus|GO:0003677 molecular_function DNA binding|GO:0003700 molecular_function sequence-specific DNA binding transcription factor activity|GO:0006355 biological_process regulation of transcription, DNA-templated|GO:0006351 biological_process transcription, DNA-templated|GO:0003677 molecular_function DNA binding)	ARID-HMG / transcription factor	11.68	3.68	1.04	0.47	0.5	1.5	0.34	6.34	1.99	0.09	0.02
ARID	scaffold35285-0.0	Vun_T15290.1	()	(GO:0005634 cellular_component nucleus|GO:0003677 molecular_function DNA binding|GO:0003700 molecular_function sequence-specific DNA binding transcription factor activity|GO:0006351 biological_process transcription, DNA-templated|GO:0003677 molecular_function DNA binding)	ARID-HMG / transcription factor	0.02	0.06	0.04	0.09	0.63	0.27	0	2.7	7.35	10.97	4.63
ARID	scaffold83153-0.0	Vun_T24090.2	()	(GO:0005634 cellular_component nucleus|GO:0003677 molecular_function DNA binding|GO:0003700 molecular_function sequence-specific DNA binding transcription factor activity|GO:0006355 biological_process regulation of transcription, DNA-templated|GO:0006351 biological_process transcription, DNA-templated|GO:0003677 molecular_function DNA binding)	-	7.11	8.74	9.16	8.87	10.24	9.36	11.1	19.67	9.58	7.3	9.09
ARID	scaffold35595-0.0	Vun_T24090.4	()	(GO:0005634 cellular_component nucleus|GO:0003677 molecular_function DNA binding|GO:0003700 molecular_function sequence-specific DNA binding transcription factor activity|GO:0006355 biological_process regulation of transcription, DNA-templated|GO:0006351 biological_process transcription, DNA-templated|GO:0003677 molecular_function DNA binding)	ARID / transcription factor	4.82	3.99	4.68	4.2	3.79	4.11	3.21	7.06	4.59	2.39	2.91
ARID	scaffold59367-0.0	Vun_T22414.1	()	(GO:0005634 cellular_component nucleus|GO:0003677 molecular_function DNA binding|GO:0006355 biological_process regulation of transcription, DNA-templated|GO:0006351 biological_process transcription, DNA-templated|GO:0003677 molecular_function DNA binding)	ARID / transcription factor	4.93	8.4	9.47	7.14	9.01	7.58	3.77	11.06	6.86	3.35	0.32
ARID	scaffold92765-0.0	Vun_T09095.1	()	(GO:0005634 cellular_component nucleus|GO:0003677 molecular_function DNA binding|GO:0006355 biological_process regulation of transcription, DNA-templated|GO:0006351 biological_process transcription, DNA-templated|GO:0003677 molecular_function DNA binding)	ARID / transcription factor	1.89	2.25	2.55	2.28	1.91	2.69	2.33	6.48	4.23	1.75	1.71
ARID	scaffold68672-0.0	Vun_T21735.1	()	(GO:0005634 cellular_component nucleus|GO:0003677 molecular_function DNA binding|GO:0008270 molecular_function zinc ion binding|GO:0006355 biological_process regulation of transcription, DNA-templated|GO:0006351 biological_process transcription, DNA-templated|GO:0003677 molecular_function DNA binding)	PHD / transcription factor	4.31	8.79	9.16	5.72	6.91	8.21	8.91	6.9	3.52	3.15	1.57
ARID	C35083098-augustus0.3	Vun_T09303.1	()	(GO:0005634 cellular_component nucleus|GO:0003677 molecular_function DNA binding|GO:0008270 molecular_function zinc ion binding|GO:0006355 biological_process regulation of transcription, DNA-templated|GO:0006351 biological_process transcription, DNA-templated|GO:0003677 molecular_function DNA binding)	PHD / transcription factor	5.33	7.29	7.02	6.07	7.25	7.55	12.33	7.14	3.52	2.62	5.81
AUX_IAA	scaffold60410-0.2	Vun_T04642.2	()	(GO:0005634 cellular_component nucleus|GO:0003700 molecular_function sequence-specific DNA binding transcription factor activity|GO:0009734 biological_process auxin-activated signaling pathway|GO:0009733 biological_process response to auxin|GO:0006351 biological_process transcription, DNA-templated|GO:0006355 biological_process regulation of transcription, DNA-templated|GO:0005634 cellular_compon…	AUX-IAA / transcription factor	3.2	92.03	72.36	7.81	70.16	61.77	7.1	15.98	9.48	0.57	0.4
AUX_IAA	scaffold52881-processed0.0	Vun_T00609.1	()	(GO:0005634 cellular_component nucleus|GO:0009734 biological_process auxin-activated signaling pathway|GO:0006355 biological_process regulation of transcription, DNA-templated|GO:0006351 biological_process transcription, DNA-templated|GO:0006355 biological_process regulation of transcription, DNA-templated|GO:0005634 cellular_component nucleus)	AUX-IAA / transcription factor	7.99	4.3	2.91	68.57	35.66	23.52	0.28	25.27	8.75	1.67	0.32
AUX_IAA	scaffold59151-processed0.2	Vun_T10895.3	()	(GO:0005634 cellular_component nucleus|GO:0003677 molecular_function DNA binding|GO:0003700 molecular_function sequence-specific DNA binding transcription factor activity|GO:0009734 biological_process auxin-activated signaling pathway|GO:0010150 biological_process leaf senescence|GO:0045892 biological_process negative regulation of transcription, DNA-templated|GO:0009733 biological_process respon…	-	4.24	8.96	7.08	3.41	5.84	7.07	3.53	4.49	2.8	1.39	1.22
AUX_IAA	scaffold93705-processed0.1	Vun_T01663.2	()	(GO:0005634 cellular_component nucleus|GO:0003700 molecular_function sequence-specific DNA binding transcription factor activity|GO:0009734 biological_process auxin-activated signaling pathway|GO:0009733 biological_process response to auxin|GO:0006351 biological_process transcription, DNA-templated|GO:0006355 biological_process regulation of transcription, DNA-templated|GO:0005634 cellular_compon…	-	14.9	110.37	134.31	49.48	104.06	103.08	42.3	9.64	6.46	4.47	36.71
AUX_IAA	scaffold78545-augustus0.2	Vun_T10846.1	()	(GO:0005634 cellular_component nucleus|GO:0009734 biological_process auxin-activated signaling pathway|GO:0006355 biological_process regulation of transcription, DNA-templated|GO:0006351 biological_process transcription, DNA-templated|GO:0006355 biological_process regulation of transcription, DNA-templated|GO:0005634 cellular_component nucleus)	-	13.08	42.27	38.55	20.28	39.67	59.07	13.22	30.39	11.31	6.47	4.42
AUX_IAA	scaffold14897-augustus0.3	Vun_T04946.1	()	(GO:0005634 cellular_component nucleus|GO:0009734 biological_process auxin-activated signaling pathway|GO:0006355 biological_process regulation of transcription, DNA-templated|GO:0006351 biological_process transcription, DNA-templated|GO:0006355 biological_process regulation of transcription, DNA-templated|GO:0005634 cellular_component nucleus)	AUX-IAA / transcription factor	37.89	96.97	58.65	72.27	82.4	60.88	14.69	112.43	90.97	31.27	0.53
AUX_IAA	scaffold71448-0.1	Vun_T13009.1	()	(GO:0005634 cellular_component nucleus|GO:0003700 molecular_function sequence-specific DNA binding transcription factor activity|GO:0009734 biological_process auxin-activated signaling pathway|GO:0009733 biological_process response to auxin|GO:0006351 biological_process transcription, DNA-templated|GO:0006355 biological_process regulation of transcription, DNA-templated|GO:0005634 cellular_compon…	AUX-IAA / transcription factor	8.71	3.06	1.09	29.3	13.2	7.44	0.82	0.62	0.51	0.2	0.05
AUX_IAA	scaffold60520-augustus0.4	Vun_T24412.2	()	(GO:0005634 cellular_component nucleus|GO:0009734 biological_process auxin-activated signaling pathway|GO:0006355 biological_process regulation of transcription, DNA-templated|GO:0006351 biological_process transcription, DNA-templated|GO:0006355 biological_process regulation of transcription, DNA-templated|GO:0005634 cellular_component nucleus)	-	71.5	8.47	18.43	5.44	17.7	21.42	0.13	13.38	5.42	3.68	1.27
AUX_IAA	C35068052-augustus0.2	Vun_T04642.4	()	(GO:0005634 cellular_component nucleus|GO:0003700 molecular_function sequence-specific DNA binding transcription factor activity|GO:0009734 biological_process auxin-activated signaling pathway|GO:0009733 biological_process response to auxin|GO:0006351 biological_process transcription, DNA-templated|GO:0006355 biological_process regulation of transcription, DNA-templated|GO:0005634 cellular_compon…	-	5.19	32.36	34.36	10.12	29.67	40.09	12.13	13.11	6.24	2.18	0.21
AUX_IAA	scaffold78545-0.1	Vun_T10846.1	()	(GO:0005634 cellular_component nucleus|GO:0009734 biological_process auxin-activated signaling pathway|GO:0006355 biological_process regulation of transcription, DNA-templated|GO:0006351 biological_process transcription, DNA-templated|GO:0006355 biological_process regulation of transcription, DNA-templated|GO:0005634 cellular_component nucleus)	-	13.08	42.27	38.55	20.28	39.67	59.07	13.22	30.39	11.31	6.47	4.42
AUX_IAA	scaffold81026-0.1	Vun_T03691.1	()	(GO:0009707 cellular_component chloroplast outer membrane|GO:0016021 cellular_component integral component of membrane|GO:0005524 molecular_function ATP binding|GO:0004396 molecular_function hexokinase activity|GO:0006096 biological_process glycolytic process|GO:0005524 molecular_function ATP binding|GO:0016773 molecular_function phosphotransferase activity, alcohol group as acceptor|GO:0005975 b…	AUX-IAA / transcription factor	0.15	0.06	0	1.2	0.11	0.02	0	22.46	6.95	0.84	0.03
AUX_IAA	scaffold86775-0.0	Vun_T21616.1	()	(GO:0005634 cellular_component nucleus|GO:0003700 molecular_function sequence-specific DNA binding transcription factor activity|GO:0009734 biological_process auxin-activated signaling pathway|GO:0009733 biological_process response to auxin|GO:0010218 biological_process response to far red light|GO:0010114 biological_process response to red light|GO:0006351 biological_process transcription, DNA-t…	AUX-IAA / transcription factor	2.76	0.13	0.22	0.49	3.82	1.66	0	2.64	1.44	0.25	0.44
AUX_IAA	scaffold81026-0.0	Vun_T03691.1	()	(GO:0009707 cellular_component chloroplast outer membrane|GO:0016021 cellular_component integral component of membrane|GO:0005524 molecular_function ATP binding|GO:0004396 molecular_function hexokinase activity|GO:0006096 biological_process glycolytic process|GO:0005524 molecular_function ATP binding|GO:0016773 molecular_function phosphotransferase activity, alcohol group as acceptor|GO:0005975 b…	AUX-IAA / transcription factor	0.15	0.06	0	1.2	0.11	0.02	0	22.46	6.95	0.84	0.03
AUX_IAA	C35056253-0.0	Vun_T23370.1	()	(GO:0016020 cellular_component membrane|GO:0005634 cellular_component nucleus|GO:0042802 molecular_function identical protein binding|GO:0003700 molecular_function sequence-specific DNA binding transcription factor activity|GO:0044212 molecular_function transcription regulatory region DNA binding|GO:0009734 biological_process auxin-activated signaling pathway|GO:0009793 biological_process embryo …	ARF / transcription factor	0.32	4.96	8.86	3.07	4.81	2.62	3.85	21.85	7.34	4.74	0.21
AUX_IAA	scaffold81880-augustus0.3	Vun_T05934.1	()	(GO:0005634 cellular_component nucleus|GO:0009734 biological_process auxin-activated signaling pathway|GO:0006355 biological_process regulation of transcription, DNA-templated|GO:0006351 biological_process transcription, DNA-templated|GO:0006355 biological_process regulation of transcription, DNA-templated|GO:0005634 cellular_component nucleus|GO:0005634 cellular_component nucleus|GO:0003700 mole…	AUX-IAA / transcription factor	11.84	31.82	27.65	15.5	9.98	7.35	11.95	2.16	1.22	0.59	1.56
AUX_IAA	scaffold81880-0.0	Vun_T05934.1	()	(GO:0005634 cellular_component nucleus|GO:0009734 biological_process auxin-activated signaling pathway|GO:0006355 biological_process regulation of transcription, DNA-templated|GO:0006351 biological_process transcription, DNA-templated|GO:0006355 biological_process regulation of transcription, DNA-templated|GO:0005634 cellular_component nucleus|GO:0005634 cellular_component nucleus|GO:0003700 mole…	AUX-IAA / transcription factor	11.84	31.82	27.65	15.5	9.98	7.35	11.95	2.16	1.22	0.59	1.56
AUX_IAA	C35024571-0.0	Vun_T08498.1	()	(GO:0005634 cellular_component nucleus|GO:0009734 biological_process auxin-activated signaling pathway|GO:0006355 biological_process regulation of transcription, DNA-templated|GO:0006351 biological_process transcription, DNA-templated|GO:0006355 biological_process regulation of transcription, DNA-templated|GO:0005634 cellular_component nucleus)	AUX-IAA / transcription factor	31.46	38.79	38.57	29.48	21.59	37.49	16.15	29.07	16.8	9.02	8.28
AUX_IAA	scaffold53151-0.0	Vun_T06745.1	()	(GO:0005634 cellular_component nucleus|GO:0043565 molecular_function sequence-specific DNA binding|GO:0003700 molecular_function sequence-specific DNA binding transcription factor activity|GO:0009734 biological_process auxin-activated signaling pathway|GO:0010227 biological_process floral organ abscission|GO:0010047 biological_process fruit dehiscence|GO:0010150 biological_process leaf senescence…	ARF / transcription factor	52.12	57.12	83.38	19.53	49.81	51.91	82.44	25.67	8.15	2.72	0.85
AUX_IAA	scaffold24893-0.3	Vun_T17355.1	()	(GO:0005634 cellular_component nucleus|GO:0003677 molecular_function DNA binding|GO:0009734 biological_process auxin-activated signaling pathway|GO:0006355 biological_process regulation of transcription, DNA-templated|GO:0006351 biological_process transcription, DNA-templated|GO:0003677 molecular_function DNA binding|GO:0006355 biological_process regulation of transcription, DNA-templated|GO:0009…	ARF / transcription factor	4.49	4.32	13.59	2.19	7.56	8.14	6.56	10.41	4.91	2.29	0.3
AUX_IAA	scaffold72521-augustus0.2	Vun_T14748.1	()	(GO:0005634 cellular_component nucleus|GO:0009734 biological_process auxin-activated signaling pathway|GO:0006355 biological_process regulation of transcription, DNA-templated|GO:0006351 biological_process transcription, DNA-templated|GO:0006355 biological_process regulation of transcription, DNA-templated|GO:0005634 cellular_component nucleus)	AUX-IAA / transcription factor	47.95	43.36	0.78	497.36	346.09	240.94	27.42	1.44	0.58	0.24	0.83
AUX_IAA	C35001062-processed0.0	Vun_T04315.1	()	(GO:0005634 cellular_component nucleus|GO:0009734 biological_process auxin-activated signaling pathway|GO:0006355 biological_process regulation of transcription, DNA-templated|GO:0006351 biological_process transcription, DNA-templated|GO:0006355 biological_process regulation of transcription, DNA-templated|GO:0005634 cellular_component nucleus)	AUX-IAA / transcription factor	6.34	11.82	3.88	91.55	57	73.57	65.96	89.18	32.38	9.97	3.47
AUX_IAA	scaffold42675-augustus0.2	Vun_T03302.1	()	(GO:0005634 cellular_component nucleus|GO:0003700 molecular_function sequence-specific DNA binding transcription factor activity|GO:0009734 biological_process auxin-activated signaling pathway|GO:0009733 biological_process response to auxin|GO:0006351 biological_process transcription, DNA-templated|GO:0006355 biological_process regulation of transcription, DNA-templated|GO:0005634 cellular_compon…	AUX-IAA / transcription factor	78.9	229.95	208.47	63.2	134.6	136.2	66.41	107.88	54.88	33.04	6.02
AUX_IAA	scaffold59966-0.1	Vun_T03205.1	()	(GO:0005634 cellular_component nucleus|GO:0003700 molecular_function sequence-specific DNA binding transcription factor activity|GO:0009734 biological_process auxin-activated signaling pathway|GO:0010588 biological_process cotyledon vascular tissue pattern formation|GO:0009630 biological_process gravitropism|GO:0009733 biological_process response to auxin|GO:0048364 biological_process root develo…	AUX-IAA / transcription factor	0	0.26	0.1	1.05	2.51	0.21	0	5.56	2.5	0.35	0
AUX_IAA	scaffold50100-augustus0.3	Vun_T01663.1	()	(GO:0005634 cellular_component nucleus|GO:0003700 molecular_function sequence-specific DNA binding transcription factor activity|GO:0009734 biological_process auxin-activated signaling pathway|GO:0009733 biological_process response to auxin|GO:0006351 biological_process transcription, DNA-templated|GO:0006355 biological_process regulation of transcription, DNA-templated|GO:0005634 cellular_compon…	AUX-IAA / transcription factor	36.52	104.94	153.3	101.73	163.02	150.54	91.39	11.18	6.29	3.87	5.4
AUX_IAA	scaffold88650-augustus0.1	Vun_T06727.1	()	(GO:0005634 cellular_component nucleus|GO:0003677 molecular_function DNA binding|GO:0003700 molecular_function sequence-specific DNA binding transcription factor activity|GO:0009734 biological_process auxin-activated signaling pathway|GO:0009908 biological_process flower development|GO:0009733 biological_process response to auxin|GO:0006351 biological_process transcription, DNA-templated|GO:00063…	AUX-IAA / transcription factor	3.53	34.14	14.32	16.31	43.61	23.86	9.65	7.22	2.12	1.31	0.55
AUX_IAA	C35081384-augustus0.2	Vun_T08498.1	()	(GO:0005634 cellular_component nucleus|GO:0009734 biological_process auxin-activated signaling pathway|GO:0006355 biological_process regulation of transcription, DNA-templated|GO:0006351 biological_process transcription, DNA-templated|GO:0006355 biological_process regulation of transcription, DNA-templated|GO:0005634 cellular_component nucleus)	AUX-IAA / transcription factor	31.46	38.79	38.57	29.48	21.59	37.49	16.15	29.07	16.8	9.02	8.28
AUX_IAA	scaffold43151-augustus0.4	Vun_T14071.6	()	(GO:0005634 cellular_component nucleus|GO:0003677 molecular_function DNA binding|GO:0009734 biological_process auxin-activated signaling pathway|GO:0006355 biological_process regulation of transcription, DNA-templated|GO:0006351 biological_process transcription, DNA-templated|GO:0006355 biological_process regulation of transcription, DNA-templated|GO:0005634 cellular_component nucleus)	-	1.86	5.55	5.16	2.66	5.73	7.56	12.64	1.9	1.35	1.1	0.21
AUX_IAA	scaffold31677-augustus0.4	Vun_T06394.1	()	(GO:0005634 cellular_component nucleus|GO:0003700 molecular_function sequence-specific DNA binding transcription factor activity|GO:0009734 biological_process auxin-activated signaling pathway|GO:0010102 biological_process lateral root morphogenesis|GO:0045892 biological_process negative regulation of transcription, DNA-templated|GO:0009733 biological_process response to auxin|GO:0006351 biologic…	-	229.27	103.79	13.57	20.73	23.95	49.2	6.95	17.81	13.29	2.14	0.93
AUX_IAA	scaffold71448-augustus0.2	Vun_T13009.1	()	(GO:0005634 cellular_component nucleus|GO:0003700 molecular_function sequence-specific DNA binding transcription factor activity|GO:0009734 biological_process auxin-activated signaling pathway|GO:0009733 biological_process response to auxin|GO:0006351 biological_process transcription, DNA-templated|GO:0006355 biological_process regulation of transcription, DNA-templated|GO:0005634 cellular_compon…	AUX-IAA / transcription factor	8.71	3.06	1.09	29.3	13.2	7.44	0.82	0.62	0.51	0.2	0.05
AUX_IAA	C35005177-0.0	Vun_T13063.1	()	(GO:0005634 cellular_component nucleus|GO:0003677 molecular_function DNA binding|GO:0009734 biological_process auxin-activated signaling pathway|GO:0006355 biological_process regulation of transcription, DNA-templated|GO:0006351 biological_process transcription, DNA-templated|GO:0003677 molecular_function DNA binding|GO:0006355 biological_process regulation of transcription, DNA-templated|GO:0009…	ARF / transcription factor	6.21	6.99	5.83	3.63	5.9	6.41	6.69	4.78	1.45	0.88	0.09
AUX_IAA	scaffold81880-0.1	Vun_T05934.1	()	(GO:0005634 cellular_component nucleus|GO:0009734 biological_process auxin-activated signaling pathway|GO:0006355 biological_process regulation of transcription, DNA-templated|GO:0006351 biological_process transcription, DNA-templated|GO:0006355 biological_process regulation of transcription, DNA-templated|GO:0005634 cellular_component nucleus|GO:0005634 cellular_component nucleus|GO:0003700 mole…	AUX-IAA / transcription factor	11.84	31.82	27.65	15.5	9.98	7.35	11.95	2.16	1.22	0.59	1.56
AUX_IAA	C35034079-augustus0.2	Vun_T02367.2	()	(GO:0005634 cellular_component nucleus|GO:0003677 molecular_function DNA binding|GO:0009734 biological_process auxin-activated signaling pathway|GO:0006355 biological_process regulation of transcription, DNA-templated|GO:0006351 biological_process transcription, DNA-templated|GO:0003677 molecular_function DNA binding|GO:0006355 biological_process regulation of transcription, DNA-templated|GO:0009…	ARF / transcription factor	11.16	12.25	4.02	11.99	7.54	8.96	10.97	8.81	5.74	2.59	1.26
AUX_IAA	scaffold60410-augustus0.4	Vun_T04642.2	()	(GO:0005634 cellular_component nucleus|GO:0003700 molecular_function sequence-specific DNA binding transcription factor activity|GO:0009734 biological_process auxin-activated signaling pathway|GO:0009733 biological_process response to auxin|GO:0006351 biological_process transcription, DNA-templated|GO:0006355 biological_process regulation of transcription, DNA-templated|GO:0005634 cellular_compon…	AUX-IAA / transcription factor	3.2	92.03	72.36	7.81	70.16	61.77	7.1	15.98	9.48	0.57	0.4
AUX_IAA	scaffold96089-augustus0.3	Vun_T16309.1	()	(GO:0005634 cellular_component nucleus|GO:0009734 biological_process auxin-activated signaling pathway|GO:0006355 biological_process regulation of transcription, DNA-templated|GO:0006351 biological_process transcription, DNA-templated|GO:0006355 biological_process regulation of transcription, DNA-templated|GO:0005634 cellular_component nucleus)	-	21.25	8.71	19.61	60.67	17.49	21.82	2.1	1.17	0.16	0.1	0.1
AUX_IAA	scaffold63763-0.0-1F	Vun_T18647.1	()	()	-	0.08	4.54	16.35	0.35	1.25	2.01	0.29	0.28	0.2	0	0.4
AUX_IAA	scaffold17164-augustus0.2	Vun_T14748.2	()	(GO:0005634 cellular_component nucleus|GO:0009734 biological_process auxin-activated signaling pathway|GO:0006355 biological_process regulation of transcription, DNA-templated|GO:0006351 biological_process transcription, DNA-templated|GO:0006355 biological_process regulation of transcription, DNA-templated|GO:0005634 cellular_component nucleus)	-	41.4	69.46	7.82	435.42	166.92	118.03	18.91	14.81	4.22	0.97	0.46
AUX_IAA	scaffold94617-0.1	Vun_T15736.3	()	(GO:0005634 cellular_component nucleus|GO:0003677 molecular_function DNA binding|GO:0003700 molecular_function sequence-specific DNA binding transcription factor activity|GO:0009734 biological_process auxin-activated signaling pathway|GO:0010150 biological_process leaf senescence|GO:0045892 biological_process negative regulation of transcription, DNA-templated|GO:0009733 biological_process respon…	ARF / transcription factor	3.05	6.28	4.44	2.3	3.76	4.39	3.58	2.91	1.97	1.6	2.81
AUX_IAA	C35063741-0.2	Vun_T24412.3	()	(GO:0005634 cellular_component nucleus|GO:0009734 biological_process auxin-activated signaling pathway|GO:0006355 biological_process regulation of transcription, DNA-templated|GO:0006351 biological_process transcription, DNA-templated|GO:0006355 biological_process regulation of transcription, DNA-templated|GO:0005634 cellular_component nucleus)	-	13.91	31.6	28.05	78.28	58.19	65.42	14.71	5.78	2.47	1.56	0.78
AUX_IAA	scaffold50100-0.1	Vun_T01663.1	()	(GO:0005634 cellular_component nucleus|GO:0003700 molecular_function sequence-specific DNA binding transcription factor activity|GO:0009734 biological_process auxin-activated signaling pathway|GO:0009733 biological_process response to auxin|GO:0006351 biological_process transcription, DNA-templated|GO:0006355 biological_process regulation of transcription, DNA-templated|GO:0005634 cellular_compon…	AUX-IAA / transcription factor	36.52	104.94	153.3	101.73	163.02	150.54	91.39	11.18	6.29	3.87	5.4
AUX_IAA	C35070908-processed0.0	Vun_T03205.1	()	(GO:0005634 cellular_component nucleus|GO:0003700 molecular_function sequence-specific DNA binding transcription factor activity|GO:0009734 biological_process auxin-activated signaling pathway|GO:0010588 biological_process cotyledon vascular tissue pattern formation|GO:0009630 biological_process gravitropism|GO:0009733 biological_process response to auxin|GO:0048364 biological_process root develo…	AUX-IAA / transcription factor	0	0.26	0.1	1.05	2.51	0.21	0	5.56	2.5	0.35	0
AUX_IAA	scaffold43151-0.1	Vun_T14071.6	()	(GO:0005634 cellular_component nucleus|GO:0003677 molecular_function DNA binding|GO:0009734 biological_process auxin-activated signaling pathway|GO:0006355 biological_process regulation of transcription, DNA-templated|GO:0006351 biological_process transcription, DNA-templated|GO:0006355 biological_process regulation of transcription, DNA-templated|GO:0005634 cellular_component nucleus)	-	1.86	5.55	5.16	2.66	5.73	7.56	12.64	1.9	1.35	1.1	0.21
AUX_IAA	C35040207-0.0	Vun_T17558.1	()	(GO:0005634 cellular_component nucleus|GO:0003677 molecular_function DNA binding|GO:0009734 biological_process auxin-activated signaling pathway|GO:0006355 biological_process regulation of transcription, DNA-templated|GO:0006351 biological_process transcription, DNA-templated|GO:0003677 molecular_function DNA binding|GO:0006355 biological_process regulation of transcription, DNA-templated|GO:0009…	ARF / transcription factor	2.9	13.81	18	7.31	19.1	24.4	27	7.09	3.45	2.01	0.56
AUX_IAA	scaffold93104-augustus0.3	Vun_T16741.2	()	(GO:0005634 cellular_component nucleus|GO:0003700 molecular_function sequence-specific DNA binding transcription factor activity|GO:0009734 biological_process auxin-activated signaling pathway|GO:0009733 biological_process response to auxin|GO:0006351 biological_process transcription, DNA-templated|GO:0006355 biological_process regulation of transcription, DNA-templated|GO:0005634 cellular_compon…	AUX-IAA / transcription factor	5.99	98.22	123.05	24.65	24.27	12.69	23.35	66.05	38.28	19.81	4.22
AUX_IAA	C35073496-augustus0.1	Vun_T18652.1	()	(GO:0005634 cellular_component nucleus|GO:0003700 molecular_function sequence-specific DNA binding transcription factor activity|GO:0009734 biological_process auxin-activated signaling pathway|GO:0009630 biological_process gravitropism|GO:0009733 biological_process response to auxin|GO:0048364 biological_process root development|GO:0048367 biological_process shoot system development|GO:0006351 bi…	AUX-IAA / transcription factor	1.19	5.53	0.93	5.22	15.84	27.46	5.09	43.18	9.79	1.45	0.05
AUX_IAA	scaffold81026-augustus0.4	Vun_T03691.1	()	(GO:0009707 cellular_component chloroplast outer membrane|GO:0016021 cellular_component integral component of membrane|GO:0005524 molecular_function ATP binding|GO:0004396 molecular_function hexokinase activity|GO:0006096 biological_process glycolytic process|GO:0005524 molecular_function ATP binding|GO:0016773 molecular_function phosphotransferase activity, alcohol group as acceptor|GO:0005975 b…	AUX-IAA / transcription factor	0.15	0.06	0	1.2	0.11	0.02	0	22.46	6.95	0.84	0.03
AUX_IAA	C35006413-0.1_ORF+1	Vun_T18252.2	()	(GO:0005634 cellular_component nucleus|GO:0003677 molecular_function DNA binding|GO:0003700 molecular_function sequence-specific DNA binding transcription factor activity|GO:0009734 biological_process auxin-activated signaling pathway|GO:0006351 biological_process transcription, DNA-templated|GO:0003677 molecular_function DNA binding|GO:0006355 biological_process regulation of transcription, DNA-…	-	9.9	16.47	54.09	3.51	22.2	16.1	5.22	6.96	3.61	1.13	0.1
AUX_IAA	scaffold5387-augustus0.2	Vun_T03302.1	()	(GO:0005634 cellular_component nucleus|GO:0003700 molecular_function sequence-specific DNA binding transcription factor activity|GO:0009734 biological_process auxin-activated signaling pathway|GO:0009733 biological_process response to auxin|GO:0006351 biological_process transcription, DNA-templated|GO:0006355 biological_process regulation of transcription, DNA-templated|GO:0005634 cellular_compon…	AUX-IAA / transcription factor	78.9	229.95	208.47	63.2	134.6	136.2	66.41	107.88	54.88	33.04	6.02
AUX_IAA	scaffold60410-0.1	Vun_T04642.2	()	(GO:0005634 cellular_component nucleus|GO:0003700 molecular_function sequence-specific DNA binding transcription factor activity|GO:0009734 biological_process auxin-activated signaling pathway|GO:0009733 biological_process response to auxin|GO:0006351 biological_process transcription, DNA-templated|GO:0006355 biological_process regulation of transcription, DNA-templated|GO:0005634 cellular_compon…	AUX-IAA / transcription factor	3.2	92.03	72.36	7.81	70.16	61.77	7.1	15.98	9.48	0.57	0.4
AUX_IAA	scaffold1599-augustus0.2	Vun_T04907.1	()	(GO:0005634 cellular_component nucleus|GO:0042802 molecular_function identical protein binding|GO:0003700 molecular_function sequence-specific DNA binding transcription factor activity|GO:0009734 biological_process auxin-activated signaling pathway|GO:0009733 biological_process response to auxin|GO:0006351 biological_process transcription, DNA-templated|GO:0006355 biological_process regulation of…	AUX-IAA / transcription factor	16.85	15.7	3.86	24.03	93.99	58.44	27.18	234.15	46.95	10.54	3.82
AUX_IAA	scaffold94855-0.1	Vun_T13683.1	()	(GO:0005634 cellular_component nucleus|GO:0003700 molecular_function sequence-specific DNA binding transcription factor activity|GO:0009734 biological_process auxin-activated signaling pathway|GO:0009733 biological_process response to auxin|GO:0010218 biological_process response to far red light|GO:0010114 biological_process response to red light|GO:0006351 biological_process transcription, DNA-t…	AUX-IAA / transcription factor	14.8	6.07	20.79	13.19	3.8	3.08	0.22	4.91	1.95	0.36	0.86
AUX_IAA	C35053917-augustus0.2	Vun_T04642.4	()	(GO:0005634 cellular_component nucleus|GO:0003700 molecular_function sequence-specific DNA binding transcription factor activity|GO:0009734 biological_process auxin-activated signaling pathway|GO:0009733 biological_process response to auxin|GO:0006351 biological_process transcription, DNA-templated|GO:0006355 biological_process regulation of transcription, DNA-templated|GO:0005634 cellular_compon…	-	5.19	32.36	34.36	10.12	29.67	40.09	12.13	13.11	6.24	2.18	0.21
AUX_IAA	scaffold31677-0.1	Vun_T06394.1	()	(GO:0005634 cellular_component nucleus|GO:0003700 molecular_function sequence-specific DNA binding transcription factor activity|GO:0009734 biological_process auxin-activated signaling pathway|GO:0010102 biological_process lateral root morphogenesis|GO:0045892 biological_process negative regulation of transcription, DNA-templated|GO:0009733 biological_process response to auxin|GO:0006351 biologic…	-	229.27	103.79	13.57	20.73	23.95	49.2	6.95	17.81	13.29	2.14	0.93
AUX_IAA	scaffold60520-0.2	Vun_T24412.2	()	(GO:0005634 cellular_component nucleus|GO:0009734 biological_process auxin-activated signaling pathway|GO:0006355 biological_process regulation of transcription, DNA-templated|GO:0006351 biological_process transcription, DNA-templated|GO:0006355 biological_process regulation of transcription, DNA-templated|GO:0005634 cellular_component nucleus)	-	71.5	8.47	18.43	5.44	17.7	21.42	0.13	13.38	5.42	3.68	1.27
B3	C35061683-0.0	Vun_T04438.1	()	(GO:0005634 cellular_component nucleus|GO:0003677 molecular_function DNA binding|GO:0003700 molecular_function sequence-specific DNA binding transcription factor activity|GO:0009873 biological_process ethylene-activated signaling pathway|GO:0048573 biological_process photoperiodism, flowering|GO:0006351 biological_process transcription, DNA-templated|GO:0003700 molecular_function sequence-specifi…	WD40-like / transcription factor	11.05	23.63	55.05	5.51	10.12	5.21	0.91	6.62	2.08	0.29	0.44
B3	scaffold93028-processed0.0	Vun_T01898.1	()	(GO:0031304 cellular_component intrinsic component of mitochondrial inner membrane|GO:0005759 cellular_component mitochondrial matrix|GO:0005739 cellular_component mitochondrion|GO:0005777 cellular_component peroxisome|GO:0050660 molecular_function flavin adenine dinucleotide binding|GO:0003959 molecular_function NADPH dehydrogenase activity|GO:0055114 biological_process oxidation-reduction proce…	-	1.29	2.61	6.57	5.38	0.46	0.67	39.61	0.22	0.21	0.22	1.75
B3	C35067756-0.1_ORF+3	Vun_T12109.1	()	(GO:0005634 cellular_component nucleus|GO:0003677 molecular_function DNA binding|GO:0003700 molecular_function sequence-specific DNA binding transcription factor activity|GO:0009734 biological_process auxin-activated signaling pathway|GO:0006351 biological_process transcription, DNA-templated|GO:0003677 molecular_function DNA binding|GO:0006355 biological_process regulation of transcription, DNA-…	ARF / transcription factor	28.68	21.09	62.17	13.75	16.91	15.23	11.28	6.77	2.72	1.4	1.82
B3	scaffold60459-augustus0.5	Vun_T21523.1	()	(GO:0005634 cellular_component nucleus|GO:0003677 molecular_function DNA binding|GO:0008270 molecular_function zinc ion binding|GO:0048366 biological_process leaf development|GO:0006355 biological_process regulation of transcription, DNA-templated|GO:0006351 biological_process transcription, DNA-templated|GO:0003677 molecular_function DNA binding|GO:0008270 molecular_function zinc ion binding)	CW-Zn-B3/VAL / transcription factor	12.38	16.98	22.3	10.5	14.34	19.57	23.25	13.6	7.08	6.11	5.18
B3	scaffold78562-0.2	Vun_T21523.1	()	(GO:0005634 cellular_component nucleus|GO:0003677 molecular_function DNA binding|GO:0008270 molecular_function zinc ion binding|GO:0048366 biological_process leaf development|GO:0006355 biological_process regulation of transcription, DNA-templated|GO:0006351 biological_process transcription, DNA-templated|GO:0003677 molecular_function DNA binding|GO:0008270 molecular_function zinc ion binding)	CW-Zn-B3/VAL / transcription factor	12.38	16.98	22.3	10.5	14.34	19.57	23.25	13.6	7.08	6.11	5.18
B3	C35038773-augustus0.2	Vun_T06745.1	()	(GO:0005634 cellular_component nucleus|GO:0043565 molecular_function sequence-specific DNA binding|GO:0003700 molecular_function sequence-specific DNA binding transcription factor activity|GO:0009734 biological_process auxin-activated signaling pathway|GO:0010227 biological_process floral organ abscission|GO:0010047 biological_process fruit dehiscence|GO:0010150 biological_process leaf senescence…	ARF / transcription factor	52.12	57.12	83.38	19.53	49.81	51.91	82.44	25.67	8.15	2.72	0.85
B3	scaffold57721-0.0	Vun_T07240.1	()	(GO:0005739 cellular_component mitochondrion|GO:0005634 cellular_component nucleus|GO:0003677 molecular_function DNA binding|GO:0003700 molecular_function sequence-specific DNA binding transcription factor activity|GO:0008270 molecular_function zinc ion binding|GO:0045892 biological_process negative regulation of transcription, DNA-templated|GO:0010030 biological_process positive regulation of se…	CW-Zn-B3/VAL / transcription factor	2.17	1.85	2.97	2.02	3.26	3.77	2.74	8.83	7.34	3.88	1.68
B3	scaffold75011-0.0	Vun_T22405.1	()	(GO:0005634 cellular_component nucleus|GO:0003677 molecular_function DNA binding|GO:0006355 biological_process regulation of transcription, DNA-templated|GO:0006351 biological_process transcription, DNA-templated|GO:0003677 molecular_function DNA binding)	B3-Domain / transcription factor	0.01	0.31	2.55	25.65	0.48	0.23	0.52	1.93	0.76	0.19	0.15
B3	C34995092-0.0	Vun_T03046.1	()	(GO:0005634 cellular_component nucleus|GO:0003677 molecular_function DNA binding|GO:0009734 biological_process auxin-activated signaling pathway|GO:0006355 biological_process regulation of transcription, DNA-templated|GO:0006351 biological_process transcription, DNA-templated|GO:0003677 molecular_function DNA binding|GO:0006355 biological_process regulation of transcription, DNA-templated|GO:0009…	ARF / transcription factor	0.61	8.89	17.43	5.31	2.68	1.71	0.1	2.22	0.84	0.33	0.65
B3	scaffold8655-0.0	Vun_T14073.3	()	(GO:0009507 cellular_component chloroplast|GO:0015035 molecular_function protein disulfide oxidoreductase activity|GO:0045454 biological_process cell redox homeostasis|GO:0006662 biological_process glycerol ether metabolic process|GO:0045454 biological_process cell redox homeostasis|GO:0005634 cellular_component nucleus|GO:0003677 molecular_function DNA binding|GO:0003700 molecular_function seque…	ARF / transcription factor	59.6	18.09	20.59	10.25	20.71	21.49	25.17	8.46	5.91	5.63	1.43
B3	scaffold8164-0.2	Vun_T07240.1	()	(GO:0005739 cellular_component mitochondrion|GO:0005634 cellular_component nucleus|GO:0003677 molecular_function DNA binding|GO:0003700 molecular_function sequence-specific DNA binding transcription factor activity|GO:0008270 molecular_function zinc ion binding|GO:0045892 biological_process negative regulation of transcription, DNA-templated|GO:0010030 biological_process positive regulation of se…	CW-Zn-B3/VAL / transcription factor	2.17	1.85	2.97	2.02	3.26	3.77	2.74	8.83	7.34	3.88	1.68
B3	scaffold10107-0.0-2F	Vun_T06631.1	()	(GO:0005634 cellular_component nucleus|GO:0003677 molecular_function DNA binding|GO:0003700 molecular_function sequence-specific DNA binding transcription factor activity|GO:0010158 biological_process abaxial cell fate specification|GO:0009850 biological_process auxin metabolic process|GO:0009734 biological_process auxin-activated signaling pathway|GO:0009733 biological_process response to auxin|…	B3-Domain / transcription factor	2.83	8.48	11.36	1.96	7.03	7.13	3.4	5.49	2.31	1.09	0.03
B3	scaffold93240-0.1_ORF-1	Vun_T06155.1	()	(GO:0033808 molecular_function 6'-deoxychalcone synthase activity|GO:0016491 molecular_function oxidoreductase activity|GO:0009813 biological_process flavonoid biosynthetic process)	B3-Domain / transcription factor	14.45	28.04	89.88	3.99	7.62	11.12	9.82	4.94	8.72	12.96	88.67
B3	scaffold3858-augustus0.2	Vun_T09157.1	()	(GO:0005788 cellular_component endoplasmic reticulum lumen|GO:0005506 molecular_function iron ion binding|GO:0031418 molecular_function L-ascorbic acid binding|GO:0004656 molecular_function procollagen-proline 4-dioxygenase activity|GO:0016491 molecular_function oxidoreductase activity|GO:0016706 molecular_function oxidoreductase activity, acting on paired donors, with incorporation or reduction …	-	11.34	42.43	105.07	41.77	35.49	42.15	47.48	62.21	45.12	18.79	1.5
B3	scaffold90776-0.0	Vun_T06634.1	()	(GO:0005634 cellular_component nucleus|GO:0003677 molecular_function DNA binding|GO:0046983 molecular_function protein dimerization activity|GO:0043565 molecular_function sequence-specific DNA binding|GO:0003700 molecular_function sequence-specific DNA binding transcription factor activity|GO:0009734 biological_process auxin-activated signaling pathway|GO:0048527 biological_process lateral root d…	-	1.98	14.71	9.91	3.09	11.42	17.48	11.78	2.71	1.81	0.95	2.12
B3	C35065295-0.1	Vun_T16527.1	()	(GO:0005654 cellular_component nucleoplasm|GO:0003677 molecular_function DNA binding|GO:0009909 biological_process regulation of flower development|GO:0006355 biological_process regulation of transcription, DNA-templated|GO:0006351 biological_process transcription, DNA-templated|GO:0010048 biological_process vernalization response|GO:0003677 molecular_function DNA binding)	B3-Domain / transcription factor	15.33	15.9	28.24	13.57	14.56	18.03	11.39	27.5	16.15	10.79	30.03
B3	scaffold95339-augustus0.1	Vun_T14073.3	()	(GO:0009507 cellular_component chloroplast|GO:0015035 molecular_function protein disulfide oxidoreductase activity|GO:0045454 biological_process cell redox homeostasis|GO:0006662 biological_process glycerol ether metabolic process|GO:0045454 biological_process cell redox homeostasis|GO:0005634 cellular_component nucleus|GO:0003677 molecular_function DNA binding|GO:0003700 molecular_function seque…	ARF / transcription factor	59.6	18.09	20.59	10.25	20.71	21.49	25.17	8.46	5.91	5.63	1.43
B3	scaffold88390-0.0	Vun_T06726.2	()	(GO:0005634 cellular_component nucleus|GO:0003677 molecular_function DNA binding|GO:0003700 molecular_function sequence-specific DNA binding transcription factor activity|GO:0009734 biological_process auxin-activated signaling pathway|GO:0009908 biological_process flower development|GO:0009733 biological_process response to auxin|GO:0006351 biological_process transcription, DNA-templated|GO:00036…	ARF / transcription factor	19.67	45.95	18.47	19.52	42.33	44.62	32.18	17.29	8.57	3.79	3.16
B3	scaffold71569-0.1	Vun_T12307.2	()	(GO:0005634 cellular_component nucleus|GO:0003677 molecular_function DNA binding|GO:0003700 molecular_function sequence-specific DNA binding transcription factor activity|GO:0009734 biological_process auxin-activated signaling pathway|GO:0009908 biological_process flower development|GO:0009733 biological_process response to auxin|GO:0006351 biological_process transcription, DNA-templated)	-	0.75	8.93	4.78	3.2	7.78	3.2	1.9	1.54	0.65	0.19	0.23
B3	C35035303-0.0	Vun_T17355.1	()	(GO:0005634 cellular_component nucleus|GO:0003677 molecular_function DNA binding|GO:0009734 biological_process auxin-activated signaling pathway|GO:0006355 biological_process regulation of transcription, DNA-templated|GO:0006351 biological_process transcription, DNA-templated|GO:0003677 molecular_function DNA binding|GO:0006355 biological_process regulation of transcription, DNA-templated|GO:0009…	ARF / transcription factor	4.49	4.32	13.59	2.19	7.56	8.14	6.56	10.41	4.91	2.29	0.3
B3	scaffold6972-processed0.1	Vun_T20624.4	()	(GO:0005634 cellular_component nucleus|GO:0003677 molecular_function DNA binding|GO:0003700 molecular_function sequence-specific DNA binding transcription factor activity|GO:0010158 biological_process abaxial cell fate specification|GO:0009734 biological_process auxin-activated signaling pathway|GO:0006351 biological_process transcription, DNA-templated|GO:0010050 biological_process vegetative ph…	-	0.42	3.07	2.77	0.56	2.41	1.79	0.4	1.42	0.66	0.28	0.09
B3	scaffold29356-0.0	Vun_T01964.1	()	(GO:0005634 cellular_component nucleus|GO:0003677 molecular_function DNA binding|GO:0006355 biological_process regulation of transcription, DNA-templated|GO:0006351 biological_process transcription, DNA-templated|GO:0003677 molecular_function DNA binding)	B3-Domain / transcription factor	0.08	0.17	0.05	4.35	19.89	2.7	0	1.09	0.31	0.24	0.32
B3	scaffold17319-0.1	Vun_T08056.2	()	(GO:0005634 cellular_component nucleus|GO:0003677 molecular_function DNA binding|GO:0006355 biological_process regulation of transcription, DNA-templated|GO:0006351 biological_process transcription, DNA-templated|GO:0003677 molecular_function DNA binding)	B3-Domain / transcription factor	0.05	0.07	0.21	5.46	1.71	1.11	1.03	46.44	17.48	9.97	0.08
B3	scaffold85222-0.0	Vun_T07435.4	()	(GO:0005634 cellular_component nucleus|GO:0003677 molecular_function DNA binding|GO:0006355 biological_process regulation of transcription, DNA-templated|GO:0006351 biological_process transcription, DNA-templated|GO:0003677 molecular_function DNA binding)	-	0	0	0	0.51	0.5	0	0	11.11	2.91	0.53	0
B3	scaffold3493-0.1	Vun_T04662.2	()	(GO:0006354 biological_process DNA-templated transcription, elongation|GO:0006353 biological_process DNA-templated transcription, termination|GO:0032784 biological_process regulation of DNA-templated transcription, elongation|GO:0031564 biological_process transcription antitermination|GO:0006355 biological_process regulation of transcription, DNA-templated)	-	9.12	5.6	2.5	4.67	4.24	4.61	3.98	4.41	2.2	1.53	1.54
B3	scaffold74876-augustus0.3	Vun_T02367.1	()	(GO:0005634 cellular_component nucleus|GO:0003677 molecular_function DNA binding|GO:0009734 biological_process auxin-activated signaling pathway|GO:0006355 biological_process regulation of transcription, DNA-templated|GO:0006351 biological_process transcription, DNA-templated|GO:0003677 molecular_function DNA binding|GO:0006355 biological_process regulation of transcription, DNA-templated|GO:0009…	-	3.49	5.77	4.97	3.99	4.5	4.83	1.99	17.43	9.25	3.63	4.65
B3	scaffold80783-0.1	Vun_T06637.1	()	(GO:0005634 cellular_component nucleus|GO:0003677 molecular_function DNA binding|GO:0003700 molecular_function sequence-specific DNA binding transcription factor activity|GO:0010158 biological_process abaxial cell fate specification|GO:0009850 biological_process auxin metabolic process|GO:0009734 biological_process auxin-activated signaling pathway|GO:0009733 biological_process response to auxin|…	ARF / transcription factor	6.22	16.28	24.36	6.33	21.14	45.18	22.49	12.58	6.12	2.62	0.42
B3	scaffold73434-0.3	Vun_T00714.1	()	(GO:0005634 cellular_component nucleus|GO:0003677 molecular_function DNA binding|GO:0003700 molecular_function sequence-specific DNA binding transcription factor activity|GO:0009734 biological_process auxin-activated signaling pathway|GO:0006351 biological_process transcription, DNA-templated|GO:0003677 molecular_function DNA binding|GO:0006355 biological_process regulation of transcription, DNA-…	ARF / transcription factor	12.92	10.81	15.19	23.42	18.86	2.83	0.96	9.56	3.28	1.5	0.29
B3	scaffold96591-0.0	Vun_T09639.1	()	(GO:0005634 cellular_component nucleus|GO:0005773 cellular_component vacuole|GO:0003677 molecular_function DNA binding|GO:0006355 biological_process regulation of transcription, DNA-templated|GO:0006351 biological_process transcription, DNA-templated|GO:0003677 molecular_function DNA binding)	B3-Domain / transcription factor	0.17	1.91	1.43	3.35	7.09	1.76	0.58	55.88	22.94	1.96	0.07
B3	scaffold24893-0.4	Vun_T17355.1	()	(GO:0005634 cellular_component nucleus|GO:0003677 molecular_function DNA binding|GO:0009734 biological_process auxin-activated signaling pathway|GO:0006355 biological_process regulation of transcription, DNA-templated|GO:0006351 biological_process transcription, DNA-templated|GO:0003677 molecular_function DNA binding|GO:0006355 biological_process regulation of transcription, DNA-templated|GO:0009…	ARF / transcription factor	4.49	4.32	13.59	2.19	7.56	8.14	6.56	10.41	4.91	2.29	0.3
B3	scaffold51328-0.0	Vun_T15736.2	()	(GO:0005634 cellular_component nucleus|GO:0003677 molecular_function DNA binding|GO:0003700 molecular_function sequence-specific DNA binding transcription factor activity|GO:0009734 biological_process auxin-activated signaling pathway|GO:0010150 biological_process leaf senescence|GO:0045892 biological_process negative regulation of transcription, DNA-templated|GO:0009733 biological_process respon…	-	5.98	9.04	9.56	3.62	5.91	7.45	7.78	5.67	4.09	3.74	6.17
B3	scaffold9438-0.5	Vun_T01964.1	()	(GO:0005634 cellular_component nucleus|GO:0003677 molecular_function DNA binding|GO:0006355 biological_process regulation of transcription, DNA-templated|GO:0006351 biological_process transcription, DNA-templated|GO:0003677 molecular_function DNA binding)	B3-Domain / transcription factor	0.08	0.17	0.05	4.35	19.89	2.7	0	1.09	0.31	0.24	0.32
B3	scaffold75928-augustus0.2	Vun_T04073.3	()	(GO:0005654 cellular_component nucleoplasm|GO:0003677 molecular_function DNA binding|GO:0009909 biological_process regulation of flower development|GO:0006355 biological_process regulation of transcription, DNA-templated|GO:0006351 biological_process transcription, DNA-templated|GO:0010048 biological_process vernalization response|GO:0003677 molecular_function DNA binding)	B3-Domain / transcription factor	0.25	0.3	1.42	2.89	0.81	0.67	1.86	11.28	4.07	2.47	0.1
B3	scaffold16822-0.0	Vun_T01351.1	()	(GO:0005730 cellular_component nucleolus|GO:0030036 biological_process actin cytoskeleton organization|GO:0015031 biological_process protein transport|GO:0042273 biological_process ribosomal large subunit biogenesis|GO:0000055 biological_process ribosomal large subunit export from nucleus)	-	7.82	11.15	13.29	7.53	8.1	7.5	12.09	12.4	7.85	4.43	5.79
B3	scaffold613-augustus0.2	Vun_T13063.1	()	(GO:0005634 cellular_component nucleus|GO:0003677 molecular_function DNA binding|GO:0009734 biological_process auxin-activated signaling pathway|GO:0006355 biological_process regulation of transcription, DNA-templated|GO:0006351 biological_process transcription, DNA-templated|GO:0003677 molecular_function DNA binding|GO:0006355 biological_process regulation of transcription, DNA-templated|GO:0009…	ARF / transcription factor	6.21	6.99	5.83	3.63	5.9	6.41	6.69	4.78	1.45	0.88	0.09
B3	C35067756-augustus0.3	Vun_T12109.1	()	(GO:0005634 cellular_component nucleus|GO:0003677 molecular_function DNA binding|GO:0003700 molecular_function sequence-specific DNA binding transcription factor activity|GO:0009734 biological_process auxin-activated signaling pathway|GO:0006351 biological_process transcription, DNA-templated|GO:0003677 molecular_function DNA binding|GO:0006355 biological_process regulation of transcription, DNA-…	ARF / transcription factor	28.68	21.09	62.17	13.75	16.91	15.23	11.28	6.77	2.72	1.4	1.82
B3	scaffold75928-0.1	Vun_T04073.3	()	(GO:0005654 cellular_component nucleoplasm|GO:0003677 molecular_function DNA binding|GO:0009909 biological_process regulation of flower development|GO:0006355 biological_process regulation of transcription, DNA-templated|GO:0006351 biological_process transcription, DNA-templated|GO:0010048 biological_process vernalization response|GO:0003677 molecular_function DNA binding)	B3-Domain / transcription factor	0.25	0.3	1.42	2.89	0.81	0.67	1.86	11.28	4.07	2.47	0.1
B3	scaffold41547-0.0	Vun_T15736.3	()	(GO:0005634 cellular_component nucleus|GO:0003677 molecular_function DNA binding|GO:0003700 molecular_function sequence-specific DNA binding transcription factor activity|GO:0009734 biological_process auxin-activated signaling pathway|GO:0010150 biological_process leaf senescence|GO:0045892 biological_process negative regulation of transcription, DNA-templated|GO:0009733 biological_process respon…	ARF / transcription factor	3.05	6.28	4.44	2.3	3.76	4.39	3.58	2.91	1.97	1.6	2.81
B3	scaffold71237-0.0	Vun_T22677.1	()	(GO:0005829 cellular_component cytosol|GO:0005634 cellular_component nucleus|GO:0003677 molecular_function DNA binding|GO:0001076 molecular_function RNA polymerase II transcription factor binding transcription factor activity|GO:0003700 molecular_function sequence-specific DNA binding transcription factor activity|GO:0009738 biological_process abscisic acid-activated signaling pathway|GO:0009793 …	B3-Domain / transcription factor	0	0	0.05	0.03	0.02	1.14	0.03	28.67	43.03	57.75	22
B3	C35038773-0.1	Vun_T06745.1	()	(GO:0005634 cellular_component nucleus|GO:0043565 molecular_function sequence-specific DNA binding|GO:0003700 molecular_function sequence-specific DNA binding transcription factor activity|GO:0009734 biological_process auxin-activated signaling pathway|GO:0010227 biological_process floral organ abscission|GO:0010047 biological_process fruit dehiscence|GO:0010150 biological_process leaf senescence…	ARF / transcription factor	52.12	57.12	83.38	19.53	49.81	51.91	82.44	25.67	8.15	2.72	0.85
B3	scaffold86989-augustus0.2	Vun_T17558.1	()	(GO:0005634 cellular_component nucleus|GO:0003677 molecular_function DNA binding|GO:0009734 biological_process auxin-activated signaling pathway|GO:0006355 biological_process regulation of transcription, DNA-templated|GO:0006351 biological_process transcription, DNA-templated|GO:0003677 molecular_function DNA binding|GO:0006355 biological_process regulation of transcription, DNA-templated|GO:0009…	ARF / transcription factor	2.9	13.81	18	7.31	19.1	24.4	27	7.09	3.45	2.01	0.56
B3	scaffold74876-0.1	Vun_T02367.1	()	(GO:0005634 cellular_component nucleus|GO:0003677 molecular_function DNA binding|GO:0009734 biological_process auxin-activated signaling pathway|GO:0006355 biological_process regulation of transcription, DNA-templated|GO:0006351 biological_process transcription, DNA-templated|GO:0003677 molecular_function DNA binding|GO:0006355 biological_process regulation of transcription, DNA-templated|GO:0009…	-	3.49	5.77	4.97	3.99	4.5	4.83	1.99	17.43	9.25	3.63	4.65
B3	scaffold83082-0.0	Vun_T13833.1	()	(GO:0005634 cellular_component nucleus|GO:0003677 molecular_function DNA binding|GO:0006355 biological_process regulation of transcription, DNA-templated|GO:0006351 biological_process transcription, DNA-templated|GO:0003677 molecular_function DNA binding)	B3-Domain / transcription factor	6.38	12.66	11.81	9.76	10.36	10.97	8.79	24.55	17.73	8.85	1.87
B3	scaffold94355-0.2	Vun_T13792.1	()	(GO:0005654 cellular_component nucleoplasm|GO:0003677 molecular_function DNA binding|GO:0009909 biological_process regulation of flower development|GO:0006355 biological_process regulation of transcription, DNA-templated|GO:0006351 biological_process transcription, DNA-templated|GO:0010048 biological_process vernalization response|GO:0003677 molecular_function DNA binding)	B3-Domain / transcription factor	1.88	0.25	1.53	1.7	0.62	0.52	0.24	5.07	0.93	0.55	1.57
B3	C35025557-0.0	Vun_T23370.1	()	(GO:0016020 cellular_component membrane|GO:0005634 cellular_component nucleus|GO:0042802 molecular_function identical protein binding|GO:0003700 molecular_function sequence-specific DNA binding transcription factor activity|GO:0044212 molecular_function transcription regulatory region DNA binding|GO:0009734 biological_process auxin-activated signaling pathway|GO:0009793 biological_process embryo …	ARF / transcription factor	0.32	4.96	8.86	3.07	4.81	2.62	3.85	21.85	7.34	4.74	0.21
BBR_BPC	C35025807-processed0.1	Vun_T19413.1	()	(GO:0005634 cellular_component nucleus|GO:0003677 molecular_function DNA binding|GO:0003700 molecular_function sequence-specific DNA binding transcription factor activity|GO:0050793 biological_process regulation of developmental process|GO:0006355 biological_process regulation of transcription, DNA-templated|GO:0009723 biological_process response to ethylene|GO:0006351 biological_process transcri…	-	2.34	4.19	5.47	4.57	3.71	3.38	3.86	8.91	8.89	5.68	6.96
BBR_BPC	C35060093-0.0	Vun_T00670.2	()	(GO:0005730 cellular_component nucleolus|GO:0005634 cellular_component nucleus|GO:0003677 molecular_function DNA binding|GO:0042803 molecular_function protein homodimerization activity|GO:0003700 molecular_function sequence-specific DNA binding transcription factor activity|GO:0006355 biological_process regulation of transcription, DNA-templated|GO:0009723 biological_process response to ethylene|…	GAGA-Binding-like / transcription factor	22.53	31.95	23.58	20.14	27.55	24.48	27.01	32.87	24.82	17.08	14.87
BBR_BPC	scaffold33073-augustus0.2	Vun_T10242.1	()	(GO:0005634 cellular_component nucleus|GO:0003677 molecular_function DNA binding|GO:0042803 molecular_function protein homodimerization activity|GO:0003700 molecular_function sequence-specific DNA binding transcription factor activity|GO:0050793 biological_process regulation of developmental process|GO:0006355 biological_process regulation of transcription, DNA-templated|GO:0009723 biological_pro…	GAGA-Binding-like / transcription factor	1.83	4.39	3.03	3.33	5	4.55	1.58	12.11	9.12	5.62	0.5
BBR_BPC	scaffold1006-0.0	Vun_T17300.1	()	(GO:0005634 cellular_component nucleus|GO:0003682 molecular_function chromatin binding|GO:0003677 molecular_function DNA binding|GO:0003700 molecular_function sequence-specific DNA binding transcription factor activity|GO:0007275 biological_process multicellular organismal development|GO:0009751 biological_process response to salicylic acid|GO:0006351 biological_process transcription, DNA-templat…	MYB-HB-like / transcription factor	0.06	0.42	12.69	0.05	0	0	0.08	0.23	0.13	0.02	0
BBR_BPC	scaffold29549-augustus0.7	Vun_T01927.1	()	(GO:0016021 cellular_component integral component of membrane|GO:0005741 cellular_component mitochondrial outer membrane|GO:0005739 cellular_component mitochondrion|GO:0005515 molecular_function protein binding)	-	4.17	3.65	3.85	3.31	3.19	6.21	9.39	4.52	1.91	1.39	1.78
BED-type_Zn	C35033409-0.0	Vun_T14410.1	()	(GO:0005829 cellular_component cytosol|GO:0005634 cellular_component nucleus|GO:0003677 molecular_function DNA binding|GO:0046872 molecular_function metal ion binding|GO:0009791 biological_process post-embryonic development|GO:0006355 biological_process regulation of transcription, DNA-templated|GO:0006351 biological_process transcription, DNA-templated|GO:0003677 molecular_function DNA binding|G…	-	0.38	0.98	0.89	1.19	1.09	1.12	0.4	3.12	1.72	0.22	0.18
BED-type_Zn	scaffold36710-0.1	Vun_T14022.1	()	(GO:0005786 cellular_component signal recognition particle, endoplasmic reticulum targeting|GO:0008312 molecular_function 7S RNA binding|GO:0005525 molecular_function GTP binding|GO:0003924 molecular_function GTPase activity|GO:0006614 biological_process SRP-dependent cotranslational protein targeting to membrane|GO:0005525 molecular_function GTP binding|GO:0006614 biological_process SRP-dependen…	-	22.86	27.25	24.77	34.37	24	26.88	23.65	46.5	33.5	16.47	12.73
BED-type_Zn	C35060913-processed0.0	Vun_T23020.1	()	()	BED-type(Zn) / transcription factor	0.64	6.53	7.51	3.09	13.57	4.57	1.69	3.55	1.41	0.14	0.28
BED-type_Zn	scaffold55036-0.0	Vun_T05230.3	()	(GO:0005634 cellular_component nucleus|GO:0003677 molecular_function DNA binding|GO:0046872 molecular_function metal ion binding|GO:0009791 biological_process post-embryonic development|GO:0006355 biological_process regulation of transcription, DNA-templated|GO:0006351 biological_process transcription, DNA-templated|GO:0003677 molecular_function DNA binding|GO:0046983 molecular_function protein d…	-	1.86	4.03	3.56	3.57	3.08	3.77	1.79	7.76	4.21	1.46	1.19
BED-type_Zn	scaffold40805-0.0	Vun_T19172.1	()	(GO:0005737 cellular_component cytoplasm|GO:0033549 molecular_function MAP kinase phosphatase activity|GO:0004721 molecular_function phosphoprotein phosphatase activity|GO:0016773 molecular_function phosphotransferase activity, alcohol group as acceptor|GO:0004725 molecular_function protein tyrosine phosphatase activity|GO:0008138 molecular_function protein tyrosine/serine/threonine phosphatase a…	BED-type(Zn) / transcription factor	0.08	1.14	0.98	3.8	2.83	2	0.51	7	2.46	0.73	0.05
BED-type_Zn	C35081988-augustus0.1	Vun_T15444.1	()	(GO:0005737 cellular_component cytoplasm|GO:0033549 molecular_function MAP kinase phosphatase activity|GO:0004721 molecular_function phosphoprotein phosphatase activity|GO:0016773 molecular_function phosphotransferase activity, alcohol group as acceptor|GO:0004725 molecular_function protein tyrosine phosphatase activity|GO:0008138 molecular_function protein tyrosine/serine/threonine phosphatase a…	BED-type(Zn) / transcription factor	3.17	3.92	4.78	3.22	5.61	5.52	6.06	5.07	1.98	1.07	0.14
BED-type_Zn	C35031035-0.0	Vun_T11037.1	()	(GO:0005829 cellular_component cytosol|GO:0005634 cellular_component nucleus|GO:0003677 molecular_function DNA binding|GO:0046872 molecular_function metal ion binding|GO:0009791 biological_process post-embryonic development|GO:0006355 biological_process regulation of transcription, DNA-templated|GO:0006351 biological_process transcription, DNA-templated|GO:0003677 molecular_function DNA binding)	BED-type(Zn) / transcription factor	4.05	8.79	11.11	3.39	8.24	12.44	11.85	13.44	5.98	4.29	3.15
BED-type_Zn	scaffold9903-augustus0.2	Vun_T22426.1	()	(GO:0003677 molecular_function DNA binding|GO:0006310 biological_process DNA recombination|GO:0032196 biological_process transposition|GO:0003677 molecular_function DNA binding|GO:0046983 molecular_function protein dimerization activity)	BED-type(Zn) / transcription factor	5.56	6.04	6.21	6.37	6	6.54	11.16	6.45	3.84	2.93	2.61
BED-type_Zn	scaffold96442-processed0.0	Vun_T17791.2	()	()	-	0.41	4.07	3.66	0.78	6.72	4.72	0.37	1.14	0.51	0.33	0.18
BED-type_Zn	scaffold67089-0.1	Vun_T20694.1	()	(GO:0003677 molecular_function DNA binding)	BED-type(Zn) / transcription factor	6.06	5.45	6.78	4.62	3.17	5.03	5.33	6.01	3.11	3.2	4.69
BES_BZR	scaffold38798-0.3_ORF-2	Vun_T10327.2	()	(GO:0005737 cellular_component cytoplasm|GO:0005634 cellular_component nucleus|GO:0003677 molecular_function DNA binding|GO:0009742 biological_process brassinosteroid mediated signaling pathway|GO:0006355 biological_process regulation of transcription, DNA-templated|GO:0006351 biological_process transcription, DNA-templated)	BES/BZR / transcription factor	10.35	15.49	8.99	11.35	13.21	14.67	10.17	5.7	3.98	2.81	0.34
BES_BZR	scaffold56985-augustus0.2	Vun_T04319.1	()	(GO:0005829 cellular_component cytosol|GO:0005634 cellular_component nucleus|GO:0003677 molecular_function DNA binding|GO:0003700 molecular_function sequence-specific DNA binding transcription factor activity|GO:0009742 biological_process brassinosteroid mediated signaling pathway|GO:0045892 biological_process negative regulation of transcription, DNA-templated|GO:0048481 biological_process ovule…	BES/BZR / transcription factor	9.38	20.71	20.72	12.1	18.36	6.94	1.94	13.84	10.75	9.32	0.2
BES_BZR	scaffold38798-0.4	Vun_T10327.2	()	(GO:0005737 cellular_component cytoplasm|GO:0005634 cellular_component nucleus|GO:0003677 molecular_function DNA binding|GO:0009742 biological_process brassinosteroid mediated signaling pathway|GO:0006355 biological_process regulation of transcription, DNA-templated|GO:0006351 biological_process transcription, DNA-templated)	BES/BZR / transcription factor	10.35	15.49	8.99	11.35	13.21	14.67	10.17	5.7	3.98	2.81	0.34
BES_BZR	scaffold38798-augustus0.6	Vun_T10327.2	()	(GO:0005737 cellular_component cytoplasm|GO:0005634 cellular_component nucleus|GO:0003677 molecular_function DNA binding|GO:0009742 biological_process brassinosteroid mediated signaling pathway|GO:0006355 biological_process regulation of transcription, DNA-templated|GO:0006351 biological_process transcription, DNA-templated)	BES/BZR / transcription factor	10.35	15.49	8.99	11.35	13.21	14.67	10.17	5.7	3.98	2.81	0.34
BES_BZR	scaffold30811-0.2	Vun_T08989.2	()	(GO:0005737 cellular_component cytoplasm|GO:0005634 cellular_component nucleus|GO:0016161 molecular_function beta-amylase activity|GO:0003700 molecular_function sequence-specific DNA binding transcription factor activity|GO:0000272 biological_process polysaccharide catabolic process|GO:0048831 biological_process regulation of shoot system development|GO:0006355 biological_process regulation of tr…	BES/BZR / transcription factor	2.76	3.43	4.1	3.3	4.22	4.65	4.69	4.65	2.21	1.05	0.33
BES_BZR	scaffold43431-0.0	Vun_T02039.1	()	(GO:0003677 molecular_function DNA binding|GO:0006355 biological_process regulation of transcription, DNA-templated|GO:0006351 biological_process transcription, DNA-templated)	BES/BZR / transcription factor	7.53	33.85	67.58	28.79	18.99	10.3	15.81	10.73	5.54	1.67	0.04
BES_BZR	scaffold71135-0.0	Vun_T10327.1	()	(GO:0005829 cellular_component cytosol|GO:0005634 cellular_component nucleus|GO:0003677 molecular_function DNA binding|GO:0003700 molecular_function sequence-specific DNA binding transcription factor activity|GO:0009742 biological_process brassinosteroid mediated signaling pathway|GO:0045892 biological_process negative regulation of transcription, DNA-templated|GO:0048481 biological_process ovule…	-	6.86	17.64	19.41	9.04	20.4	24.24	11.92	7.78	4.51	2.98	0.48
BES_BZR	scaffold61441-processed0.0	Vun_T02039.1	()	(GO:0003677 molecular_function DNA binding|GO:0006355 biological_process regulation of transcription, DNA-templated|GO:0006351 biological_process transcription, DNA-templated)	BES/BZR / transcription factor	7.53	33.85	67.58	28.79	18.99	10.3	15.81	10.73	5.54	1.67	0.04
bHLH	scaffold94721-processed0.2	Vun_T23379.1	()	(GO:0005634 cellular_component nucleus|GO:0003677 molecular_function DNA binding|GO:0003700 molecular_function sequence-specific DNA binding transcription factor activity|GO:0040008 biological_process regulation of growth|GO:0006355 biological_process regulation of transcription, DNA-templated|GO:0006351 biological_process transcription, DNA-templated|GO:0046983 molecular_function protein dimeriz…	bHLH / transcription factor	5.42	21.5	60.38	5.47	15.98	13.16	1.29	15.74	8.73	4.31	0.72
bHLH	scaffold49702-augustus0.2	Vun_T23354.2	()	(GO:0005634 cellular_component nucleus|GO:0003677 molecular_function DNA binding|GO:0003700 molecular_function sequence-specific DNA binding transcription factor activity|GO:0006355 biological_process regulation of transcription, DNA-templated|GO:0006351 biological_process transcription, DNA-templated|GO:0046983 molecular_function protein dimerization activity)	-	8.35	1.64	0.67	13.09	8.49	2.61	1.02	3.76	2.21	0.53	0.68
bHLH	scaffold43655-0.3	Vun_T21170.2	()	(GO:0005634 cellular_component nucleus|GO:0016597 molecular_function amino acid binding|GO:0003677 molecular_function DNA binding|GO:0003700 molecular_function sequence-specific DNA binding transcription factor activity|GO:0006351 biological_process transcription, DNA-templated|GO:0046983 molecular_function protein dimerization activity)	-	0.09	0.16	10.82	0.48	0.67	1.03	0.54	3.62	2.03	1.63	0.03
bHLH	scaffold10077-processed0.3	Vun_T00729.1	()	(GO:0005634 cellular_component nucleus|GO:0003677 molecular_function DNA binding|GO:0042802 molecular_function identical protein binding|GO:0003700 molecular_function sequence-specific DNA binding transcription factor activity|GO:0009704 biological_process de-etiolation|GO:0009740 biological_process gibberellic acid mediated signaling pathway|GO:0031539 biological_process positive regulation of a…	bHLH / transcription factor	0.9	5.3	1.4	1.44	2.35	4.39	5.48	2.17	3.39	1.72	0.31
bHLH	scaffold19574-processed0.0	Vun_T16508.1	()	(GO:0005634 cellular_component nucleus|GO:0003677 molecular_function DNA binding|GO:0003700 molecular_function sequence-specific DNA binding transcription factor activity|GO:0006355 biological_process regulation of transcription, DNA-templated|GO:0006351 biological_process transcription, DNA-templated|GO:0046983 molecular_function protein dimerization activity)	bHLH / transcription factor	39.13	39.78	34.2	64.97	33.79	48.59	52.67	59.58	43.89	28	146.71
bHLH	scaffold95157-0.0	Vun_T23935.1	()	(GO:0005634 cellular_component nucleus|GO:0003677 molecular_function DNA binding|GO:0003700 molecular_function sequence-specific DNA binding transcription factor activity|GO:0006355 biological_process regulation of transcription, DNA-templated|GO:0006351 biological_process transcription, DNA-templated|GO:0046983 molecular_function protein dimerization activity)	-	19.43	12.25	0.24	4.68	6.26	12.86	3.28	0.31	0.04	0.02	0.03
bHLH	scaffold52264-processed0.1	Vun_T13207.3	()	(GO:0005634 cellular_component nucleus|GO:0003677 molecular_function DNA binding|GO:0003700 molecular_function sequence-specific DNA binding transcription factor activity|GO:0006355 biological_process regulation of transcription, DNA-templated|GO:0006351 biological_process transcription, DNA-templated|GO:0046983 molecular_function protein dimerization activity)	-	2.57	0.98	7.86	0.97	1.36	2.46	5.46	0.01	0.03	0.06	0
bHLH	scaffold85876-0.2_ORF+1	Vun_T17059.2	()	(GO:0005634 cellular_component nucleus|GO:0003677 molecular_function DNA binding|GO:0003700 molecular_function sequence-specific DNA binding transcription factor activity|GO:0006355 biological_process regulation of transcription, DNA-templated|GO:0006351 biological_process transcription, DNA-templated|GO:0046983 molecular_function protein dimerization activity)	bHLH / transcription factor	0.34	1.23	3.21	1.88	0.35	0.69	0.15	4.89	1.48	0.51	0
bHLH	scaffold32686-augustus0.3	Vun_T02559.1	()	(GO:0005634 cellular_component nucleus|GO:0003677 molecular_function DNA binding|GO:0003700 molecular_function sequence-specific DNA binding transcription factor activity|GO:0009567 biological_process double fertilization forming a zygote and endosperm|GO:0007275 biological_process multicellular organismal development|GO:0031347 biological_process regulation of defense response|GO:0006355 biologi…	-	7.71	16.34	19.29	5.21	7.59	7.51	7.79	11.38	7.03	6.42	2.83
bHLH	scaffold42262-processed0.2_ORF+2	Vun_T03234.1	()	(GO:0070062 cellular_component extracellular vesicular exosome|GO:0016021 cellular_component integral component of membrane|GO:0016787 molecular_function hydrolase activity|GO:0008289 molecular_function lipid binding|GO:0006869 biological_process lipid transport|GO:0042157 biological_process lipoprotein metabolic process|GO:0005576 cellular_component extracellular region|GO:0005634 cellular_compo…	-	36.96	23.57	29.45	12.52	10.17	48.62	24.62	6.26	6.67	36.92	515.27
bHLH	scaffold66057-0.0	Vun_T06914.2	()	(GO:0005634 cellular_component nucleus|GO:0003677 molecular_function DNA binding|GO:0003700 molecular_function sequence-specific DNA binding transcription factor activity|GO:0006355 biological_process regulation of transcription, DNA-templated|GO:0006351 biological_process transcription, DNA-templated|GO:0046983 molecular_function protein dimerization activity)	bHLH / transcription factor	0.46	8.27	23.1	1.23	7.78	33.07	19.24	1.12	0.74	0.44	0.01
bHLH	scaffold9972-processed0.0	Vun_T13878.1	()	(GO:0005634 cellular_component nucleus|GO:0003677 molecular_function DNA binding|GO:0003700 molecular_function sequence-specific DNA binding transcription factor activity|GO:0006355 biological_process regulation of transcription, DNA-templated|GO:0006351 biological_process transcription, DNA-templated|GO:0046983 molecular_function protein dimerization activity)	bHLH / transcription factor	1.43	4.75	5.4	5.03	6.35	1.49	0.38	3.13	1.52	0.92	0.25
bHLH	scaffold63057-0.1	Vun_T03549.1	()	(GO:0005634 cellular_component nucleus|GO:0003677 molecular_function DNA binding|GO:0003700 molecular_function sequence-specific DNA binding transcription factor activity|GO:0048573 biological_process photoperiodism, flowering|GO:0006355 biological_process regulation of transcription, DNA-templated|GO:0006351 biological_process transcription, DNA-templated|GO:0046983 molecular_function protein di…	bHLH / transcription factor	47.15	34.56	101.62	7.76	4.95	10.81	39.2	0.68	0.98	0.85	0.35
bHLH	scaffold85186-0.2	Vun_T02559.2	()	(GO:0005634 cellular_component nucleus|GO:0003677 molecular_function DNA binding|GO:0003700 molecular_function sequence-specific DNA binding transcription factor activity|GO:0009567 biological_process double fertilization forming a zygote and endosperm|GO:0007275 biological_process multicellular organismal development|GO:0031347 biological_process regulation of defense response|GO:0006355 biologi…	bHLH / transcription factor	5.21	11.43	17.92	2.76	3.36	4.03	4.45	5.51	4.03	3.65	1.39
bHLH	scaffold58633-augustus0.7	Vun_T14250.1	()	(GO:0005634 cellular_component nucleus|GO:0003677 molecular_function DNA binding|GO:0003700 molecular_function sequence-specific DNA binding transcription factor activity|GO:0048440 biological_process carpel development|GO:0007623 biological_process circadian rhythm|GO:0010154 biological_process fruit development|GO:0010187 biological_process negative regulation of seed germination|GO:0009409 bio…	-	0.75	1.23	3.07	12.16	7.08	6.93	22.79	9.35	3.54	2.56	2.51
bHLH	scaffold58698-0.0	Vun_T07739.1	()	(GO:0005634 cellular_component nucleus|GO:0016597 molecular_function amino acid binding|GO:0003677 molecular_function DNA binding|GO:0007275 biological_process multicellular organismal development|GO:0006355 biological_process regulation of transcription, DNA-templated|GO:0006351 biological_process transcription, DNA-templated)	bHLH / transcription factor	3.52	0.16	0.06	0.32	0.47	0.93	0.31	4.32	1.25	0.05	11.91
bHLH	scaffold34988-augustus0.3	Vun_T20904.2	()	(GO:0005634 cellular_component nucleus|GO:0003677 molecular_function DNA binding|GO:0003700 molecular_function sequence-specific DNA binding transcription factor activity|GO:0009693 biological_process ethylene biosynthetic process|GO:0009585 biological_process red, far-red light phototransduction|GO:0010600 biological_process regulation of auxin biosynthetic process|GO:0010928 biological_process …	-	9.35	2.26	0.23	1.63	1.21	2.9	9.15	0.79	0.35	0.17	0.01
bHLH	scaffold80228-0.0	Vun_T18218.1	()	(GO:0005634 cellular_component nucleus|GO:0003677 molecular_function DNA binding|GO:0003700 molecular_function sequence-specific DNA binding transcription factor activity|GO:0007029 biological_process endoplasmic reticulum organization|GO:0006355 biological_process regulation of transcription, DNA-templated|GO:0006351 biological_process transcription, DNA-templated|GO:0046983 molecular_function p…	bHLH / transcription factor	0.07	8.52	11.8	0.14	0.07	0.03	0.02	0.24	0.02	0.02	0
bHLH	scaffold493-0.2	Vun_T20537.1	()	(GO:0005634 cellular_component nucleus|GO:0003677 molecular_function DNA binding|GO:0003700 molecular_function sequence-specific DNA binding transcription factor activity|GO:0045893 biological_process positive regulation of transcription, DNA-templated|GO:0009409 biological_process response to cold|GO:0050826 biological_process response to freezing|GO:0010440 biological_process stomatal lineage p…	bHLH / transcription factor	1.1	0.64	1.64	0.98	2.93	1.1	0.4	2.02	1.92	2.21	4.41
bHLH	scaffold95670-augustus0.2	Vun_T20471.1	()	(GO:0005634 cellular_component nucleus|GO:0003677 molecular_function DNA binding|GO:0003700 molecular_function sequence-specific DNA binding transcription factor activity|GO:0009739 biological_process response to gibberellin|GO:0006351 biological_process transcription, DNA-templated|GO:0046983 molecular_function protein dimerization activity)	bHLH / transcription factor	24.82	12.7	10.64	6.24	21.42	26.85	148.97	1.04	2.04	2.44	0.07
bHLH	C35061113-augustus0.2	Vun_T19277.1	()	(GO:0005634 cellular_component nucleus|GO:0003677 molecular_function DNA binding|GO:0003700 molecular_function sequence-specific DNA binding transcription factor activity|GO:0009957 biological_process epidermal cell fate specification|GO:0006355 biological_process regulation of transcription, DNA-templated|GO:0006351 biological_process transcription, DNA-templated)	bHLH / transcription factor	0.46	4.66	10.98	17.58	20.24	2.01	1.29	5.9	5.11	2.13	0.14
bHLH	C35020244-0.1_ORF+1	Vun_T12694.1	()	(GO:0046983 molecular_function protein dimerization activity)	bHLH / transcription factor	6.9	4.6	7.58	139.14	35.59	65.32	60.14	3.66	5.5	0.92	0.24
bHLH	scaffold88035-0.1_ORF+1	Vun_T00729.2	()	(GO:0005634 cellular_component nucleus|GO:0003677 molecular_function DNA binding|GO:0042802 molecular_function identical protein binding|GO:0003700 molecular_function sequence-specific DNA binding transcription factor activity|GO:0009704 biological_process de-etiolation|GO:0009740 biological_process gibberellic acid mediated signaling pathway|GO:0031539 biological_process positive regulation of a…	-	1.06	5.23	1.43	1.69	2.37	4.93	6.25	2.38	4.1	1.99	0.48
bHLH	C35039295-0.1_ORF+1	Vun_T20364.3	()	(GO:0005634 cellular_component nucleus|GO:0003677 molecular_function DNA binding|GO:0003700 molecular_function sequence-specific DNA binding transcription factor activity|GO:0010106 biological_process cellular response to iron ion starvation|GO:0055072 biological_process iron ion homeostasis|GO:0006355 biological_process regulation of transcription, DNA-templated|GO:0006351 biological_process tra…	-	2.93	6.53	8.37	2.78	3.6	4.08	6.81	2.82	1.51	0.93	2.26
bHLH	scaffold43655-augustus0.5	Vun_T21170.2	()	(GO:0005634 cellular_component nucleus|GO:0016597 molecular_function amino acid binding|GO:0003677 molecular_function DNA binding|GO:0003700 molecular_function sequence-specific DNA binding transcription factor activity|GO:0006351 biological_process transcription, DNA-templated|GO:0046983 molecular_function protein dimerization activity)	-	0.09	0.16	10.82	0.48	0.67	1.03	0.54	3.62	2.03	1.63	0.03
bHLH	scaffold17934-augustus0.3	Vun_T08085.1	()	(GO:0005634 cellular_component nucleus|GO:0003677 molecular_function DNA binding|GO:0006355 biological_process regulation of transcription, DNA-templated|GO:0048364 biological_process root development|GO:0006351 biological_process transcription, DNA-templated)	bHLH / transcription factor	9.03	22.7	51.25	26.52	23.2	23.76	16.33	26.56	9.52	6.15	2.08
bHLH	scaffold12944-augustus0.1	Vun_T01056.1	()	(GO:0005634 cellular_component nucleus|GO:0003677 molecular_function DNA binding|GO:0003700 molecular_function sequence-specific DNA binding transcription factor activity|GO:0006355 biological_process regulation of transcription, DNA-templated|GO:0006351 biological_process transcription, DNA-templated|GO:0046983 molecular_function protein dimerization activity)	bHLH / transcription factor	0	0.02	0	12.59	0	0	0.12	2.1	1.06	0.6	1.27
bHLH	C35067936-0.0	Vun_T11365.1	()	()	bHLH / transcription factor	8.42	11.58	33.08	6.76	6.47	6.34	7.44	3.29	1.94	0.54	0.47
bHLH	scaffold54441-processed0.0	Vun_T19276.1	()	(GO:0005634 cellular_component nucleus|GO:0003677 molecular_function DNA binding|GO:0003700 molecular_function sequence-specific DNA binding transcription factor activity|GO:0001708 biological_process cell fate specification|GO:0009957 biological_process epidermal cell fate specification|GO:0006351 biological_process transcription, DNA-templated|GO:0010091 biological_process trichome branching|GO…	bHLH / transcription factor	5.96	3.4	12.7	5.61	3.09	4.15	9.23	1.97	1.17	0.79	0.9
bHLH	scaffold18075-0.0	Vun_T12243.1	()	(GO:0005634 cellular_component nucleus|GO:0003677 molecular_function DNA binding|GO:0006355 biological_process regulation of transcription, DNA-templated|GO:0006351 biological_process transcription, DNA-templated)	-	4.67	5.84	5.7	2.63	1.05	1.71	3.1	1.01	0.84	1.2	0.11
bHLH	scaffold52129-augustus0.3	Vun_T07899.1	()	(GO:0005634 cellular_component nucleus|GO:0003677 molecular_function DNA binding|GO:0006355 biological_process regulation of transcription, DNA-templated|GO:0006351 biological_process transcription, DNA-templated)	bHLH / transcription factor	1.98	3.49	0.25	0.18	7.08	7.68	0.24	0.19	0.05	0	0
bHLH	scaffold56847-0.1	Vun_T15700.1	()	(GO:0005634 cellular_component nucleus|GO:0003677 molecular_function DNA binding|GO:0003700 molecular_function sequence-specific DNA binding transcription factor activity|GO:0006355 biological_process regulation of transcription, DNA-templated|GO:0006351 biological_process transcription, DNA-templated|GO:0046983 molecular_function protein dimerization activity)	bHLH / transcription factor	0.63	0.62	5.68	3.19	1.14	0.42	0	5.77	17.47	11.12	0.14
bHLH	C35049851-0.0	Vun_T17079.1	()	(GO:0005634 cellular_component nucleus|GO:0003677 molecular_function DNA binding|GO:0003700 molecular_function sequence-specific DNA binding transcription factor activity|GO:0006355 biological_process regulation of transcription, DNA-templated|GO:0006351 biological_process transcription, DNA-templated|GO:0046983 molecular_function protein dimerization activity)	bHLH / transcription factor	9.42	48.86	100.98	16.35	7.37	19.28	31.41	2.59	2.06	1.43	0.25
bHLH	scaffold56816-processed0.1_ORF+3	Vun_T14005.1	()	(GO:0005634 cellular_component nucleus|GO:0003677 molecular_function DNA binding|GO:0003700 molecular_function sequence-specific DNA binding transcription factor activity|GO:0006355 biological_process regulation of transcription, DNA-templated|GO:0006351 biological_process transcription, DNA-templated)	bHLH / transcription factor	1.35	4.41	1.28	228.13	16.49	8.78	16.45	12.78	8.55	5.36	2.2
bHLH	scaffold69288-processed0.1	Vun_T05166.2	()	(GO:0005634 cellular_component nucleus|GO:0003677 molecular_function DNA binding|GO:0003700 molecular_function sequence-specific DNA binding transcription factor activity|GO:0006355 biological_process regulation of transcription, DNA-templated|GO:0006351 biological_process transcription, DNA-templated|GO:0046983 molecular_function protein dimerization activity)	bHLH / transcription factor	4.97	4.82	2.99	6.72	3.15	3.57	2.28	5.74	4.09	3.9	2.68
bHLH	scaffold59785-augustus0.3	Vun_T14604.1	()	(GO:0005634 cellular_component nucleus|GO:0003677 molecular_function DNA binding|GO:0003700 molecular_function sequence-specific DNA binding transcription factor activity|GO:0006351 biological_process transcription, DNA-templated)	bHLH / transcription factor	11.2	14.68	38.44	27.76	21.75	15.41	17.12	3.4	2.39	0.83	0.22
bHLH	C35020244-augustus0.2	Vun_T12694.1	()	(GO:0046983 molecular_function protein dimerization activity)	bHLH / transcription factor	6.9	4.6	7.58	139.14	35.59	65.32	60.14	3.66	5.5	0.92	0.24
bHLH	scaffold86511-0.0	Vun_T23354.2	()	(GO:0005634 cellular_component nucleus|GO:0003677 molecular_function DNA binding|GO:0003700 molecular_function sequence-specific DNA binding transcription factor activity|GO:0006355 biological_process regulation of transcription, DNA-templated|GO:0006351 biological_process transcription, DNA-templated|GO:0046983 molecular_function protein dimerization activity)	-	8.35	1.64	0.67	13.09	8.49	2.61	1.02	3.76	2.21	0.53	0.68
bHLH	C35034833-processed0.0	Vun_T17522.1	()	(GO:0005634 cellular_component nucleus|GO:0003677 molecular_function DNA binding|GO:0003700 molecular_function sequence-specific DNA binding transcription factor activity|GO:0009738 biological_process abscisic acid-activated signaling pathway|GO:0009963 biological_process positive regulation of flavonoid biosynthetic process|GO:0045893 biological_process positive regulation of transcription, DNA-…	bHLH / transcription factor	10.8	22.94	31.11	3.45	13.08	11.85	15.44	3.53	4.26	3.58	0.08
bHLH	scaffold1403-0.3_ORF+1	Vun_T03551.1	()	(GO:0005634 cellular_component nucleus|GO:0003677 molecular_function DNA binding|GO:0003700 molecular_function sequence-specific DNA binding transcription factor activity|GO:0048573 biological_process photoperiodism, flowering|GO:0010119 biological_process regulation of stomatal movement|GO:0006355 biological_process regulation of transcription, DNA-templated|GO:0006351 biological_process transcr…	-	40.3	27.87	79.35	14.77	1.54	12.51	34.21	3.14	2.13	7.52	40.35
bHLH	scaffold10077-0.3_ORF+1	Vun_T00729.1	()	(GO:0005634 cellular_component nucleus|GO:0003677 molecular_function DNA binding|GO:0042802 molecular_function identical protein binding|GO:0003700 molecular_function sequence-specific DNA binding transcription factor activity|GO:0009704 biological_process de-etiolation|GO:0009740 biological_process gibberellic acid mediated signaling pathway|GO:0031539 biological_process positive regulation of a…	bHLH / transcription factor	0.9	5.3	1.4	1.44	2.35	4.39	5.48	2.17	3.39	1.72	0.31
bHLH	scaffold5027-0.0_ORF_1F	Vun_T11868.2	()	(GO:0005768 cellular_component endosome|GO:0005764 cellular_component lysosome)	-	10.9	8.74	11.54	14.51	8.35	10.36	9.91	14.85	9.91	6.47	11.29
bHLH	scaffold94721-0.2_ORF+1	Vun_T23379.1	()	(GO:0005634 cellular_component nucleus|GO:0003677 molecular_function DNA binding|GO:0003700 molecular_function sequence-specific DNA binding transcription factor activity|GO:0040008 biological_process regulation of growth|GO:0006355 biological_process regulation of transcription, DNA-templated|GO:0006351 biological_process transcription, DNA-templated|GO:0046983 molecular_function protein dimeriz…	bHLH / transcription factor	5.42	21.5	60.38	5.47	15.98	13.16	1.29	15.74	8.73	4.31	0.72
bHLH	C34995082-0.0	Vun_T17175.1	()	(GO:0005634 cellular_component nucleus|GO:0003677 molecular_function DNA binding|GO:0003700 molecular_function sequence-specific DNA binding transcription factor activity|GO:0009738 biological_process abscisic acid-activated signaling pathway|GO:0009963 biological_process positive regulation of flavonoid biosynthetic process|GO:0045893 biological_process positive regulation of transcription, DNA-…	bHLH / transcription factor	31.85	114.35	227.89	18.72	65.46	64.54	80.71	8.55	9.9	9.05	17.45
bHLH	scaffold12944-0.0	Vun_T01056.1	()	(GO:0005634 cellular_component nucleus|GO:0003677 molecular_function DNA binding|GO:0003700 molecular_function sequence-specific DNA binding transcription factor activity|GO:0006355 biological_process regulation of transcription, DNA-templated|GO:0006351 biological_process transcription, DNA-templated|GO:0046983 molecular_function protein dimerization activity)	bHLH / transcription factor	0	0.02	0	12.59	0	0	0.12	2.1	1.06	0.6	1.27
bHLH	scaffold41611-augustus0.8	Vun_T10681.1	()	(GO:0005634 cellular_component nucleus|GO:0003677 molecular_function DNA binding|GO:0003700 molecular_function sequence-specific DNA binding transcription factor activity|GO:0006355 biological_process regulation of transcription, DNA-templated|GO:0006351 biological_process transcription, DNA-templated|GO:0046983 molecular_function protein dimerization activity)	bHLH / transcription factor	6.68	5.87	0	4.18	4.79	0.95	0.17	1.17	0.41	0.24	0.18
bHLH	scaffold41611-0.7_ORF+1	Vun_T10681.1	()	(GO:0005634 cellular_component nucleus|GO:0003677 molecular_function DNA binding|GO:0003700 molecular_function sequence-specific DNA binding transcription factor activity|GO:0006355 biological_process regulation of transcription, DNA-templated|GO:0006351 biological_process transcription, DNA-templated|GO:0046983 molecular_function protein dimerization activity)	bHLH / transcription factor	6.68	5.87	0	4.18	4.79	0.95	0.17	1.17	0.41	0.24	0.18
bHLH	scaffold56817-augustus0.2	Vun_T13207.3	()	(GO:0005634 cellular_component nucleus|GO:0003677 molecular_function DNA binding|GO:0003700 molecular_function sequence-specific DNA binding transcription factor activity|GO:0006355 biological_process regulation of transcription, DNA-templated|GO:0006351 biological_process transcription, DNA-templated|GO:0046983 molecular_function protein dimerization activity)	-	2.57	0.98	7.86	0.97	1.36	2.46	5.46	0.01	0.03	0.06	0
bHLH	scaffold86322-0.2	Vun_T03534.21	()	(GO:0005634 cellular_component nucleus|GO:0003677 molecular_function DNA binding|GO:0006355 biological_process regulation of transcription, DNA-templated|GO:0006351 biological_process transcription, DNA-templated|GO:0046983 molecular_function protein dimerization activity)	bHLH / transcription factor	0.83	2.9	23.95	0.05	0.01	0.06	0.18	0	0	0.01	0
bHLH	C35026673-0.0	Vun_T19106.3	()	(GO:0005634 cellular_component nucleus|GO:0003677 molecular_function DNA binding|GO:0003700 molecular_function sequence-specific DNA binding transcription factor activity|GO:0009739 biological_process response to gibberellin|GO:0006351 biological_process transcription, DNA-templated)	bHLH / transcription factor	1.16	2.13	0.12	1.33	0.76	1.14	0.08	0.29	0.16	1.08	4.45
bHLH	scaffold2367-augustus0.3	Vun_T12792.1	()	(GO:0009941 cellular_component chloroplast envelope|GO:0005634 cellular_component nucleus|GO:0003677 molecular_function DNA binding|GO:0003700 molecular_function sequence-specific DNA binding transcription factor activity|GO:0006355 biological_process regulation of transcription, DNA-templated|GO:0006351 biological_process transcription, DNA-templated)	bHLH / transcription factor	0.77	10.2	10.77	3.78	5.61	2.04	4.69	3.18	1.51	0.37	0.31
bHLH	scaffold88035-augustus0.2	Vun_T00729.2	()	(GO:0005634 cellular_component nucleus|GO:0003677 molecular_function DNA binding|GO:0042802 molecular_function identical protein binding|GO:0003700 molecular_function sequence-specific DNA binding transcription factor activity|GO:0009704 biological_process de-etiolation|GO:0009740 biological_process gibberellic acid mediated signaling pathway|GO:0031539 biological_process positive regulation of a…	-	1.06	5.23	1.43	1.69	2.37	4.93	6.25	2.38	4.1	1.99	0.48
bHLH	scaffold18526-0.0	Vun_T10005.1	()	(GO:0016021 cellular_component integral component of membrane|GO:0042936 molecular_function dipeptide transporter activity|GO:0042937 molecular_function tripeptide transporter activity|GO:0042742 biological_process defense response to bacterium|GO:0042938 biological_process dipeptide transport|GO:0042538 biological_process hyperosmotic salinity response|GO:0009737 biological_process response to a…	-	2.61	12.3	0.03	15	10.67	9.18	5.52	1.45	0.41	0.03	0.06
bHLH	scaffold46127-0.0	Vun_T04251.1	()	(GO:0005618 cellular_component cell wall|GO:0005576 cellular_component extracellular region|GO:0016020 cellular_component membrane|GO:0009664 biological_process plant-type cell wall organization)	-	0.11	0.95	0.78	4.77	6.39	2.57	1.32	7.69	6.83	6.2	0.94
bHLH	scaffold48160-augustus0.1	Vun_T10197.1	()	(GO:0005634 cellular_component nucleus|GO:0003677 molecular_function DNA binding|GO:0003700 molecular_function sequence-specific DNA binding transcription factor activity|GO:0006355 biological_process regulation of transcription, DNA-templated|GO:0006351 biological_process transcription, DNA-templated|GO:0046983 molecular_function protein dimerization activity)	bHLH / transcription factor	0.24	5.58	26.88	0.15	0.14	0.61	0.76	0.24	0.08	0.11	0.02
bHLH	scaffold48833-0.1	Vun_T15445.1	()	(GO:0005634 cellular_component nucleus|GO:0003677 molecular_function DNA binding|GO:0003700 molecular_function sequence-specific DNA binding transcription factor activity|GO:0006355 biological_process regulation of transcription, DNA-templated|GO:0006351 biological_process transcription, DNA-templated)	bHLH / transcription factor	6.37	11.1	71	10.73	8.2	6.85	7.24	19.92	11.76	8.31	0.09
bHLH	scaffold50805-0.1	Vun_T24543.1	()	(GO:0005634 cellular_component nucleus|GO:0003677 molecular_function DNA binding|GO:0003700 molecular_function sequence-specific DNA binding transcription factor activity|GO:1902448 biological_process positive regulation of shade avoidance|GO:0006355 biological_process regulation of transcription, DNA-templated|GO:0006351 biological_process transcription, DNA-templated|GO:0046983 molecular_functi…	bHLH / transcription factor	1.28	14.47	0.29	10.4	0.36	0.28	0.43	0.04	0.06	0.06	0
bHLH	scaffold94979-augustus0.3	Vun_T03306.2	()	(GO:0005634 cellular_component nucleus|GO:0003677 molecular_function DNA binding|GO:0003700 molecular_function sequence-specific DNA binding transcription factor activity|GO:0006355 biological_process regulation of transcription, DNA-templated|GO:0006351 biological_process transcription, DNA-templated|GO:0046983 molecular_function protein dimerization activity)	bHLH / transcription factor	3.6	0.26	0.15	2.28	15.47	5.23	0.05	9.49	4.07	1.33	0.97
bHLH	scaffold18425-augustus0.1	Vun_T20712.1	()	(GO:0005634 cellular_component nucleus|GO:0003677 molecular_function DNA binding|GO:0003700 molecular_function sequence-specific DNA binding transcription factor activity|GO:0006355 biological_process regulation of transcription, DNA-templated|GO:0006351 biological_process transcription, DNA-templated|GO:0046983 molecular_function protein dimerization activity)	bHLH / transcription factor	0	30.48	6.19	0.1	0.06	0.1	0.09	0	0.04	0	0
bHLH	scaffold21536-processed0.2	Vun_T08696.2	()	(GO:0005634 cellular_component nucleus|GO:0003677 molecular_function DNA binding|GO:0042803 molecular_function protein homodimerization activity|GO:0003700 molecular_function sequence-specific DNA binding transcription factor activity|GO:0010078 biological_process maintenance of root meristem identity|GO:0045893 biological_process positive regulation of transcription, DNA-templated|GO:0006355 bio…	bHLH / transcription factor	9.38	16.39	22.88	3.73	10.39	13.17	9.98	13.91	6.2	2.85	0.88
bHLH	scaffold80233-0.2_ORF+1	Vun_T18821.3	()	(GO:0005634 cellular_component nucleus|GO:0003677 molecular_function DNA binding|GO:0003700 molecular_function sequence-specific DNA binding transcription factor activity|GO:0006355 biological_process regulation of transcription, DNA-templated|GO:0006351 biological_process transcription, DNA-templated)	-	6.39	12.1	14.71	145.35	8.35	6.25	55.94	4.89	4.18	4.01	4.23
bHLH	scaffold83360-augustus0.2	Vun_T09975.1	()	(GO:0005634 cellular_component nucleus|GO:0003677 molecular_function DNA binding|GO:0003700 molecular_function sequence-specific DNA binding transcription factor activity|GO:0007275 biological_process multicellular organismal development|GO:0006351 biological_process transcription, DNA-templated|GO:0046983 molecular_function protein dimerization activity)	bHLH / transcription factor	1.03	8.33	11.69	14.98	30.81	19.95	0.97	39.34	20.29	6.34	0.29
bHLH	scaffold80443-0.3	Vun_T16108.2	()	(GO:0005634 cellular_component nucleus|GO:0016597 molecular_function amino acid binding|GO:0003677 molecular_function DNA binding|GO:0003700 molecular_function sequence-specific DNA binding transcription factor activity|GO:0006351 biological_process transcription, DNA-templated|GO:0046983 molecular_function protein dimerization activity)	bHLH / transcription factor	0.92	12.22	18.29	11.18	24.72	26.32	0.73	10.97	3.14	0.34	0.1
bHLH	scaffold17934-0.2	Vun_T08085.1	()	(GO:0005634 cellular_component nucleus|GO:0003677 molecular_function DNA binding|GO:0006355 biological_process regulation of transcription, DNA-templated|GO:0048364 biological_process root development|GO:0006351 biological_process transcription, DNA-templated)	bHLH / transcription factor	9.03	22.7	51.25	26.52	23.2	23.76	16.33	26.56	9.52	6.15	2.08
bHLH	scaffold27020-processed0.1	Vun_T08696.3	()	(GO:0005634 cellular_component nucleus|GO:0003677 molecular_function DNA binding|GO:0042803 molecular_function protein homodimerization activity|GO:0003700 molecular_function sequence-specific DNA binding transcription factor activity|GO:0010078 biological_process maintenance of root meristem identity|GO:0045893 biological_process positive regulation of transcription, DNA-templated|GO:0006355 bio…	-	14.18	23.43	27.12	10.35	23.84	18.99	17.98	17.64	9.73	3.83	3.01
bHLH	scaffold14214-processed0.0	Vun_T01029.1	()	(GO:0005634 cellular_component nucleus|GO:0003700 molecular_function sequence-specific DNA binding transcription factor activity|GO:0044212 molecular_function transcription regulatory region DNA binding|GO:0006355 biological_process regulation of transcription, DNA-templated|GO:0006351 biological_process transcription, DNA-templated|GO:0046983 molecular_function protein dimerization activity)	bHLH / transcription factor	3	33.67	38.77	4.37	9.49	12.28	8.95	3.15	1.68	0.95	0.29
bHLH	scaffold36712-0.0	Vun_T06584.1	()	(GO:0005634 cellular_component nucleus|GO:0003677 molecular_function DNA binding|GO:0003700 molecular_function sequence-specific DNA binding transcription factor activity|GO:0048440 biological_process carpel development|GO:0007623 biological_process circadian rhythm|GO:0010154 biological_process fruit development|GO:0010187 biological_process negative regulation of seed germination|GO:0009409 bio…	bHLH / transcription factor	0.38	0.58	0.63	3.52	1.92	0.95	1.6	8.55	4.67	2.79	0.39
bHLH	scaffold20390-augustus0.1	Vun_T17631.1	()	(GO:0005634 cellular_component nucleus|GO:0003677 molecular_function DNA binding|GO:0003700 molecular_function sequence-specific DNA binding transcription factor activity|GO:0006355 biological_process regulation of transcription, DNA-templated|GO:0006351 biological_process transcription, DNA-templated)	-	0	0.79	0.64	0.37	6.32	9.11	1.11	12.29	4.15	0.25	0.01
bHLH	scaffold85304-0.0	Vun_T11261.2	()	(GO:0005634 cellular_component nucleus|GO:0003677 molecular_function DNA binding|GO:0003700 molecular_function sequence-specific DNA binding transcription factor activity|GO:0006351 biological_process transcription, DNA-templated)	bHLH / transcription factor	2.98	2.94	2.62	3.55	2.78	3.78	4.21	2.92	1.82	1.44	1.14
bHLH	C35048199-processed0.0	Vun_T05330.1	()	(GO:0005634 cellular_component nucleus|GO:0003677 molecular_function DNA binding|GO:0003700 molecular_function sequence-specific DNA binding transcription factor activity|GO:0006355 biological_process regulation of transcription, DNA-templated|GO:0006351 biological_process transcription, DNA-templated)	bHLH / transcription factor	48.09	99.65	117.46	59.2	53.92	71.83	65.33	43.69	20.61	12.25	8.3
bHLH	scaffold87882-augustus0.2	Vun_T13295.1	()	()	-	1.21	3.53	3.34	1.85	3.43	3.86	2.91	2.7	3.02	4.09	4.24
bHLH	scaffold24763-augustus0.6	Vun_T07717.1	()	(GO:0005634 cellular_component nucleus|GO:0003677 molecular_function DNA binding|GO:0006355 biological_process regulation of transcription, DNA-templated|GO:0006351 biological_process transcription, DNA-templated|GO:0046983 molecular_function protein dimerization activity)	bHLH / transcription factor	1.49	55.94	79.62	3.12	0.35	1.7	1.76	1.88	0.68	0.31	0.01
bHLH	scaffold85186-augustus0.3	Vun_T02559.3	()	(GO:0005634 cellular_component nucleus|GO:0003677 molecular_function DNA binding|GO:0003700 molecular_function sequence-specific DNA binding transcription factor activity|GO:0009567 biological_process double fertilization forming a zygote and endosperm|GO:0007275 biological_process multicellular organismal development|GO:0031347 biological_process regulation of defense response|GO:0006355 biologi…	-	9.1	19.1	25.12	4.71	7.27	6.57	8.84	9.95	7.1	6.6	2.53
bHLH	scaffold19242-processed0.0	Vun_T07899.1	()	(GO:0005634 cellular_component nucleus|GO:0003677 molecular_function DNA binding|GO:0006355 biological_process regulation of transcription, DNA-templated|GO:0006351 biological_process transcription, DNA-templated)	bHLH / transcription factor	1.98	3.49	0.25	0.18	7.08	7.68	0.24	0.19	0.05	0	0
bHLH	scaffold96178-0.1	Vun_T16181.1	()	(GO:0005634 cellular_component nucleus|GO:0003677 molecular_function DNA binding|GO:0003700 molecular_function sequence-specific DNA binding transcription factor activity|GO:0006355 biological_process regulation of transcription, DNA-templated|GO:0006351 biological_process transcription, DNA-templated|GO:0046983 molecular_function protein dimerization activity)	bHLH / transcription factor	29.15	42.21	58.68	90.4	51.85	61.63	102.63	67.95	57.14	40.45	22
bHLH	scaffold50805-augustus0.2	Vun_T24543.1	()	(GO:0005634 cellular_component nucleus|GO:0003677 molecular_function DNA binding|GO:0003700 molecular_function sequence-specific DNA binding transcription factor activity|GO:1902448 biological_process positive regulation of shade avoidance|GO:0006355 biological_process regulation of transcription, DNA-templated|GO:0006351 biological_process transcription, DNA-templated|GO:0046983 molecular_functi…	bHLH / transcription factor	1.28	14.47	0.29	10.4	0.36	0.28	0.43	0.04	0.06	0.06	0
bHLH	scaffold32686-0.2_ORF+1	Vun_T02559.1	()	(GO:0005634 cellular_component nucleus|GO:0003677 molecular_function DNA binding|GO:0003700 molecular_function sequence-specific DNA binding transcription factor activity|GO:0009567 biological_process double fertilization forming a zygote and endosperm|GO:0007275 biological_process multicellular organismal development|GO:0031347 biological_process regulation of defense response|GO:0006355 biologi…	-	7.71	16.34	19.29	5.21	7.59	7.51	7.79	11.38	7.03	6.42	2.83
bHLH	C35066231-0.1_ORF+1	Vun_T00194.1	()	(GO:0005634 cellular_component nucleus|GO:0003677 molecular_function DNA binding|GO:0003700 molecular_function sequence-specific DNA binding transcription factor activity|GO:0007275 biological_process multicellular organismal development|GO:0006351 biological_process transcription, DNA-templated|GO:0046983 molecular_function protein dimerization activity)	bHLH / transcription factor	1.76	18.31	26.62	24.16	42.3	41.27	1.62	50.88	24.84	4.35	0.79
bHLH	scaffold2362-augustus0.1	Vun_T11751.2	()	(GO:0005634 cellular_component nucleus|GO:0003677 molecular_function DNA binding|GO:0003700 molecular_function sequence-specific DNA binding transcription factor activity|GO:0006355 biological_process regulation of transcription, DNA-templated|GO:0006351 biological_process transcription, DNA-templated|GO:0046983 molecular_function protein dimerization activity)	bHLH / transcription factor	19.27	20.44	20.77	25.44	14.16	17.09	25.52	10.69	4.93	3.48	12.21
bHLH	C35029765-processed0.1_ORF+3	Vun_T08426.1	()	(GO:0005634 cellular_component nucleus|GO:0003677 molecular_function DNA binding|GO:0003700 molecular_function sequence-specific DNA binding transcription factor activity|GO:0006355 biological_process regulation of transcription, DNA-templated|GO:0006351 biological_process transcription, DNA-templated|GO:0046983 molecular_function protein dimerization activity)	bHLH / transcription factor	2.3	24.71	7.96	3.44	4.04	3.53	4.83	0.69	0.22	0.26	0
bHLH	C35025903-0.1	Vun_T15187.1	()	(GO:0005634 cellular_component nucleus|GO:0003677 molecular_function DNA binding|GO:0003700 molecular_function sequence-specific DNA binding transcription factor activity|GO:0006355 biological_process regulation of transcription, DNA-templated|GO:0006351 biological_process transcription, DNA-templated|GO:0046983 molecular_function protein dimerization activity)	bHLH / transcription factor	1.39	4.5	28.3	6.06	8.44	32.17	11.77	2.23	1.68	1.47	31.33
bHLH	C35032483-augustus0.2	Vun_T12299.1	()	(GO:0005634 cellular_component nucleus|GO:0003677 molecular_function DNA binding|GO:0003700 molecular_function sequence-specific DNA binding transcription factor activity|GO:0006355 biological_process regulation of transcription, DNA-templated|GO:0006351 biological_process transcription, DNA-templated|GO:0046983 molecular_function protein dimerization activity)	bHLH / transcription factor	0	1.2	4.4	3.19	10.57	0.5	0.07	1.3	0.94	0.28	0.1
bHLH	scaffold2367-0.2_ORF-1	Vun_T12792.1	()	(GO:0009941 cellular_component chloroplast envelope|GO:0005634 cellular_component nucleus|GO:0003677 molecular_function DNA binding|GO:0003700 molecular_function sequence-specific DNA binding transcription factor activity|GO:0006355 biological_process regulation of transcription, DNA-templated|GO:0006351 biological_process transcription, DNA-templated)	bHLH / transcription factor	0.77	10.2	10.77	3.78	5.61	2.04	4.69	3.18	1.51	0.37	0.31
bHLH	scaffold60491-augustus0.2	Vun_T10595.1	()	(GO:0005634 cellular_component nucleus|GO:0003677 molecular_function DNA binding|GO:0003700 molecular_function sequence-specific DNA binding transcription factor activity|GO:0007275 biological_process multicellular organismal development|GO:0006351 biological_process transcription, DNA-templated)	bHLH / transcription factor	3.06	0.33	0.43	6.72	10.17	8.76	0	25.68	13.83	0.08	0.11
bHLH	scaffold96627-augustus0.2	Vun_T12244.3	()	(GO:0005634 cellular_component nucleus|GO:0003677 molecular_function DNA binding|GO:0003700 molecular_function sequence-specific DNA binding transcription factor activity|GO:0006351 biological_process transcription, DNA-templated)	-	2.29	4.23	5.33	1.3	1.33	1.42	2.64	0.57	0.31	0.5	0.1
bHLH	scaffold80233-augustus0.3	Vun_T18821.3	()	(GO:0005634 cellular_component nucleus|GO:0003677 molecular_function DNA binding|GO:0003700 molecular_function sequence-specific DNA binding transcription factor activity|GO:0006355 biological_process regulation of transcription, DNA-templated|GO:0006351 biological_process transcription, DNA-templated)	-	6.39	12.1	14.71	145.35	8.35	6.25	55.94	4.89	4.18	4.01	4.23
bHLH	scaffold49957-processed0.0	Vun_T13503.1	()	()	bHLH / transcription factor	0.01	0.01	0.42	0.14	0.26	1.56	0	0.74	1.69	10.65	16.41
bHLH	scaffold1403-augustus0.5	Vun_T03551.1	()	(GO:0005634 cellular_component nucleus|GO:0003677 molecular_function DNA binding|GO:0003700 molecular_function sequence-specific DNA binding transcription factor activity|GO:0048573 biological_process photoperiodism, flowering|GO:0010119 biological_process regulation of stomatal movement|GO:0006355 biological_process regulation of transcription, DNA-templated|GO:0006351 biological_process transcr…	-	40.3	27.87	79.35	14.77	1.54	12.51	34.21	3.14	2.13	7.52	40.35
bHLH	scaffold614-0.0	Vun_T24543.1	()	(GO:0005634 cellular_component nucleus|GO:0003677 molecular_function DNA binding|GO:0003700 molecular_function sequence-specific DNA binding transcription factor activity|GO:1902448 biological_process positive regulation of shade avoidance|GO:0006355 biological_process regulation of transcription, DNA-templated|GO:0006351 biological_process transcription, DNA-templated|GO:0046983 molecular_functi…	bHLH / transcription factor	1.28	14.47	0.29	10.4	0.36	0.28	0.43	0.04	0.06	0.06	0
bHLH	C35061113-0.1_ORF+1	Vun_T19277.1	()	(GO:0005634 cellular_component nucleus|GO:0003677 molecular_function DNA binding|GO:0003700 molecular_function sequence-specific DNA binding transcription factor activity|GO:0009957 biological_process epidermal cell fate specification|GO:0006355 biological_process regulation of transcription, DNA-templated|GO:0006351 biological_process transcription, DNA-templated)	bHLH / transcription factor	0.46	4.66	10.98	17.58	20.24	2.01	1.29	5.9	5.11	2.13	0.14
bHLH	scaffold53786-0.0	Vun_T03126.4	()	(GO:0005634 cellular_component nucleus|GO:0003677 molecular_function DNA binding|GO:0003700 molecular_function sequence-specific DNA binding transcription factor activity|GO:0009911 biological_process positive regulation of flower development|GO:0006351 biological_process transcription, DNA-templated|GO:0046983 molecular_function protein dimerization activity)	bHLH / transcription factor	9.27	10.44	8.63	10.76	7.14	8.56	4.86	6.42	1.54	0.21	0
bHLH	scaffold6056-0.0	Vun_T17576.1	()	(GO:0005634 cellular_component nucleus|GO:0003677 molecular_function DNA binding|GO:0003700 molecular_function sequence-specific DNA binding transcription factor activity|GO:0006351 biological_process transcription, DNA-templated|GO:0046983 molecular_function protein dimerization activity)	bHLH / transcription factor	5.07	6.79	8.28	8.43	4.96	4.54	5.65	10.7	4.75	2.67	2.26
bHLH	scaffold20390-0.0	Vun_T17631.2	()	(GO:0005634 cellular_component nucleus|GO:0003677 molecular_function DNA binding|GO:0003700 molecular_function sequence-specific DNA binding transcription factor activity|GO:0006355 biological_process regulation of transcription, DNA-templated|GO:0006351 biological_process transcription, DNA-templated)	bHLH / transcription factor	0.03	0.5	0.47	0.15	3.55	5.69	0.85	4.87	1.72	0.11	0.01
bHLH	scaffold53571-0.1	Vun_T23126.1	()	(GO:0005634 cellular_component nucleus|GO:0003677 molecular_function DNA binding|GO:0006355 biological_process regulation of transcription, DNA-templated|GO:0048364 biological_process root development|GO:0006351 biological_process transcription, DNA-templated)	bHLH / transcription factor	1.56	24.17	24.12	3.13	21.24	34.42	8.82	14.17	4.86	2.13	0.24
bHLH	scaffold72259-augustus0.1	Vun_T00167.1	()	(GO:0005634 cellular_component nucleus|GO:0003677 molecular_function DNA binding|GO:0003700 molecular_function sequence-specific DNA binding transcription factor activity|GO:0010106 biological_process cellular response to iron ion starvation|GO:0055072 biological_process iron ion homeostasis|GO:0006355 biological_process regulation of transcription, DNA-templated|GO:0006351 biological_process tra…	bHLH / transcription factor	0.19	0	0	0.04	0.09	0.16	0.21	10.34	12.42	5.17	0.02
bHLH	scaffold17759-0.1	Vun_T11875.2	()	(GO:0005634 cellular_component nucleus|GO:0003677 molecular_function DNA binding|GO:0003700 molecular_function sequence-specific DNA binding transcription factor activity|GO:0006355 biological_process regulation of transcription, DNA-templated|GO:0006351 biological_process transcription, DNA-templated|GO:0046983 molecular_function protein dimerization activity)	-	0.02	0.99	27.78	0.04	0.11	0.22	0.09	0	0	0.01	0
bHLH	C35059339-0.1_ORF+1	Vun_T09669.1	()	(GO:0009507 cellular_component chloroplast|GO:0009941 cellular_component chloroplast envelope|GO:0009570 cellular_component chloroplast stroma|GO:0009536 cellular_component plastid|GO:0009579 cellular_component thylakoid|GO:0004427 molecular_function inorganic diphosphatase activity|GO:0000287 molecular_function magnesium ion binding|GO:0042742 biological_process defense response to bacterium|GO:…	bHLH / transcription factor	94.11	53.45	37.82	48.56	38.6	35.03	30.61	69	38.81	21.9	3.96
bHLH	scaffold94755-0.1_ORF+1	Vun_T14004.1	()	(GO:0005634 cellular_component nucleus|GO:0003677 molecular_function DNA binding|GO:0003700 molecular_function sequence-specific DNA binding transcription factor activity|GO:0048446 biological_process petal morphogenesis|GO:0006355 biological_process regulation of transcription, DNA-templated|GO:0006351 biological_process transcription, DNA-templated|GO:0046983 molecular_function protein dimeriza…	bHLH / transcription factor	17.7	21.87	16.6	18.54	50.77	49.5	27.12	23.12	16.02	7.61	0.39
bHLH	scaffold30096-augustus0.9	Vun_T16181.2	()	(GO:0005634 cellular_component nucleus|GO:0003677 molecular_function DNA binding|GO:0003700 molecular_function sequence-specific DNA binding transcription factor activity|GO:0006355 biological_process regulation of transcription, DNA-templated|GO:0006351 biological_process transcription, DNA-templated|GO:0046983 molecular_function protein dimerization activity)	-	36.74	52.26	76.81	52.4	47.32	57.01	84.3	75.36	46.27	27.81	17.02
bHLH	scaffold70386-0.1	Vun_T20537.1	()	(GO:0005634 cellular_component nucleus|GO:0003677 molecular_function DNA binding|GO:0003700 molecular_function sequence-specific DNA binding transcription factor activity|GO:0045893 biological_process positive regulation of transcription, DNA-templated|GO:0009409 biological_process response to cold|GO:0050826 biological_process response to freezing|GO:0010440 biological_process stomatal lineage p…	bHLH / transcription factor	1.1	0.64	1.64	0.98	2.93	1.1	0.4	2.02	1.92	2.21	4.41
bHLH	scaffold94979-0.1_ORF+1	Vun_T03306.2	()	(GO:0005634 cellular_component nucleus|GO:0003677 molecular_function DNA binding|GO:0003700 molecular_function sequence-specific DNA binding transcription factor activity|GO:0006355 biological_process regulation of transcription, DNA-templated|GO:0006351 biological_process transcription, DNA-templated|GO:0046983 molecular_function protein dimerization activity)	bHLH / transcription factor	3.6	0.26	0.15	2.28	15.47	5.23	0.05	9.49	4.07	1.33	0.97
bHLH	scaffold87882-0.1	Vun_T13295.1	()	()	-	1.21	3.53	3.34	1.85	3.43	3.86	2.91	2.7	3.02	4.09	4.24
bHLH	scaffold17759-0.0	Vun_T06421.1	()	(GO:0005634 cellular_component nucleus|GO:0003677 molecular_function DNA binding|GO:0003700 molecular_function sequence-specific DNA binding transcription factor activity|GO:0006355 biological_process regulation of transcription, DNA-templated|GO:0006351 biological_process transcription, DNA-templated|GO:0046983 molecular_function protein dimerization activity)	bHLH / transcription factor	0.05	0	0	0	0.02	0.03	0	1.64	4.35	16.36	0.13
bHLH	scaffold20963-0.2	Vun_T06421.1	()	(GO:0005634 cellular_component nucleus|GO:0003677 molecular_function DNA binding|GO:0003700 molecular_function sequence-specific DNA binding transcription factor activity|GO:0006355 biological_process regulation of transcription, DNA-templated|GO:0006351 biological_process transcription, DNA-templated|GO:0046983 molecular_function protein dimerization activity)	bHLH / transcription factor	0.05	0	0	0	0.02	0.03	0	1.64	4.35	16.36	0.13
bHLH	scaffold18980-augustus0.2	Vun_T08984.5	()	(GO:0005634 cellular_component nucleus|GO:0003677 molecular_function DNA binding|GO:0042802 molecular_function identical protein binding|GO:0010313 molecular_function phytochrome binding|GO:0003700 molecular_function sequence-specific DNA binding transcription factor activity|GO:0015995 biological_process chlorophyll biosynthetic process|GO:0009740 biological_process gibberellic acid mediated sig…	-	3.08	2.03	0.05	0.32	2.06	1.46	1.87	0.12	0.35	1.31	3.34
bHLH	scaffold12009-0.0	Vun_T13207.3	()	(GO:0005634 cellular_component nucleus|GO:0003677 molecular_function DNA binding|GO:0003700 molecular_function sequence-specific DNA binding transcription factor activity|GO:0006355 biological_process regulation of transcription, DNA-templated|GO:0006351 biological_process transcription, DNA-templated|GO:0046983 molecular_function protein dimerization activity)	-	2.57	0.98	7.86	0.97	1.36	2.46	5.46	0.01	0.03	0.06	0
bHLH	scaffold58633-0.4	Vun_T14250.1	()	(GO:0005634 cellular_component nucleus|GO:0003677 molecular_function DNA binding|GO:0003700 molecular_function sequence-specific DNA binding transcription factor activity|GO:0048440 biological_process carpel development|GO:0007623 biological_process circadian rhythm|GO:0010154 biological_process fruit development|GO:0010187 biological_process negative regulation of seed germination|GO:0009409 bio…	-	0.75	1.23	3.07	12.16	7.08	6.93	22.79	9.35	3.54	2.56	2.51
bHLH	scaffold43655-0.4	Vun_T21170.2	()	(GO:0005634 cellular_component nucleus|GO:0016597 molecular_function amino acid binding|GO:0003677 molecular_function DNA binding|GO:0003700 molecular_function sequence-specific DNA binding transcription factor activity|GO:0006351 biological_process transcription, DNA-templated|GO:0046983 molecular_function protein dimerization activity)	-	0.09	0.16	10.82	0.48	0.67	1.03	0.54	3.62	2.03	1.63	0.03
bHLH	scaffold10850-augustus0.1	Vun_T20449.1	()	(GO:0005634 cellular_component nucleus|GO:0003677 molecular_function DNA binding|GO:0006355 biological_process regulation of transcription, DNA-templated|GO:0006351 biological_process transcription, DNA-templated)	bHLH / transcription factor	33.6	27.05	22.45	72.83	41.3	37.12	10.21	74.6	50.86	10.4	7.31
bHLH	scaffold86130-0.2	Vun_T17059.1	()	(GO:0005634 cellular_component nucleus|GO:0003677 molecular_function DNA binding|GO:0003700 molecular_function sequence-specific DNA binding transcription factor activity|GO:0006355 biological_process regulation of transcription, DNA-templated|GO:0006351 biological_process transcription, DNA-templated|GO:0046983 molecular_function protein dimerization activity)	-	0.35	1.87	4.5	2.18	0.59	0.76	0.27	6.8	2.06	0.59	0
bHLH	C35079412-0.0	Vun_T20118.1	()	()	-	0.42	1.88	1.79	1.06	2.12	3.1	0.67	1.59	0.63	0.3	0.22
bHLH	C35021114-0.0	Vun_T11875.9	()	(GO:0005634 cellular_component nucleus|GO:0003677 molecular_function DNA binding|GO:0003700 molecular_function sequence-specific DNA binding transcription factor activity|GO:0006355 biological_process regulation of transcription, DNA-templated|GO:0006351 biological_process transcription, DNA-templated|GO:0046983 molecular_function protein dimerization activity)	-	0	1.93	21.91	0.31	3.15	2.4	0.44	0.01	0.05	0.11	0
bHLH	C35048365-0.0	Vun_T03549.1	()	(GO:0005634 cellular_component nucleus|GO:0003677 molecular_function DNA binding|GO:0003700 molecular_function sequence-specific DNA binding transcription factor activity|GO:0048573 biological_process photoperiodism, flowering|GO:0006355 biological_process regulation of transcription, DNA-templated|GO:0006351 biological_process transcription, DNA-templated|GO:0046983 molecular_function protein di…	bHLH / transcription factor	47.15	34.56	101.62	7.76	4.95	10.81	39.2	0.68	0.98	0.85	0.35
bHLH	C35076798-0.1_ORF+1	Vun_T05897.1	()	(GO:0005634 cellular_component nucleus|GO:0003677 molecular_function DNA binding|GO:0003700 molecular_function sequence-specific DNA binding transcription factor activity|GO:0045893 biological_process positive regulation of transcription, DNA-templated|GO:0009409 biological_process response to cold|GO:0050826 biological_process response to freezing|GO:0010440 biological_process stomatal lineage p…	bHLH / transcription factor	12.97	8.78	3.74	10.66	25.67	20.14	6.3	98.32	141.19	70.32	17.63
bHLH	scaffold90287-processed0.1	Vun_T03534.1	()	(GO:0005634 cellular_component nucleus|GO:0003677 molecular_function DNA binding|GO:0006355 biological_process regulation of transcription, DNA-templated|GO:0006351 biological_process transcription, DNA-templated|GO:0046983 molecular_function protein dimerization activity|GO:0005737 cellular_component cytoplasm|GO:0005634 cellular_component nucleus|GO:0005886 cellular_component plasma membrane|GO…	-	15.4	62.21	104.51	14.5	16.2	15.19	15.78	12.94	7.64	3.46	5.11
bHLH	scaffold48160-0.0	Vun_T10197.1	()	(GO:0005634 cellular_component nucleus|GO:0003677 molecular_function DNA binding|GO:0003700 molecular_function sequence-specific DNA binding transcription factor activity|GO:0006355 biological_process regulation of transcription, DNA-templated|GO:0006351 biological_process transcription, DNA-templated|GO:0046983 molecular_function protein dimerization activity)	bHLH / transcription factor	0.24	5.58	26.88	0.15	0.14	0.61	0.76	0.24	0.08	0.11	0.02
bHLH	C35039295-augustus0.2	Vun_T20364.1	()	(GO:0005634 cellular_component nucleus|GO:0003677 molecular_function DNA binding|GO:0003700 molecular_function sequence-specific DNA binding transcription factor activity|GO:0010106 biological_process cellular response to iron ion starvation|GO:0055072 biological_process iron ion homeostasis|GO:0006355 biological_process regulation of transcription, DNA-templated|GO:0006351 biological_process tra…	bHLH / transcription factor	2.15	4.47	7.17	2.12	2.37	3.13	4.15	1.58	0.94	0.76	1.45
bHLH	scaffold8011-0.0	Vun_T02047.1	()	(GO:0005634 cellular_component nucleus|GO:0003677 molecular_function DNA binding|GO:0003700 molecular_function sequence-specific DNA binding transcription factor activity|GO:0048573 biological_process photoperiodism, flowering|GO:0006355 biological_process regulation of transcription, DNA-templated|GO:0006351 biological_process transcription, DNA-templated|GO:0046983 molecular_function protein di…	bHLH / transcription factor	6.39	5.87	8.54	3.33	0.82	3.88	5.87	2.11	1.91	6.24	42.79
bHLH	C35034833-0.0_ORF+2	Vun_T17522.1	()	(GO:0005634 cellular_component nucleus|GO:0003677 molecular_function DNA binding|GO:0003700 molecular_function sequence-specific DNA binding transcription factor activity|GO:0009738 biological_process abscisic acid-activated signaling pathway|GO:0009963 biological_process positive regulation of flavonoid biosynthetic process|GO:0045893 biological_process positive regulation of transcription, DNA-…	bHLH / transcription factor	10.8	22.94	31.11	3.45	13.08	11.85	15.44	3.53	4.26	3.58	0.08
bHLH	scaffold69288-0.1	Vun_T05166.2	()	(GO:0005634 cellular_component nucleus|GO:0003677 molecular_function DNA binding|GO:0003700 molecular_function sequence-specific DNA binding transcription factor activity|GO:0006355 biological_process regulation of transcription, DNA-templated|GO:0006351 biological_process transcription, DNA-templated|GO:0046983 molecular_function protein dimerization activity)	bHLH / transcription factor	4.97	4.82	2.99	6.72	3.15	3.57	2.28	5.74	4.09	3.9	2.68
bHLH	scaffold96777-augustus0.4	Vun_T11962.1	()	(GO:0005737 cellular_component cytoplasm|GO:0031965 cellular_component nuclear membrane|GO:0000151 cellular_component ubiquitin ligase complex|GO:0016874 molecular_function ligase activity|GO:0008139 molecular_function nuclear localization sequence binding|GO:0000166 molecular_function nucleotide binding|GO:0004842 molecular_function ubiquitin-protein transferase activity|GO:0008270 molecular_fun…	C2H2 / transcription factor	8.5	9.91	8.31	24.8	11.59	19.34	16	9.62	6.61	4.68	4.85
bHLH	scaffold46594-augustus0.3	Vun_T15326.1	()	(GO:0005634 cellular_component nucleus|GO:0003677 molecular_function DNA binding|GO:0003700 molecular_function sequence-specific DNA binding transcription factor activity|GO:0006355 biological_process regulation of transcription, DNA-templated|GO:0006351 biological_process transcription, DNA-templated|GO:0046983 molecular_function protein dimerization activity)	bHLH / transcription factor	0.16	11.18	36.54	11.85	12.52	6.43	1.2	4.46	2.67	4.31	0.28
bHLH	scaffold34828-processed0.0	Vun_T13878.1	()	(GO:0005634 cellular_component nucleus|GO:0003677 molecular_function DNA binding|GO:0003700 molecular_function sequence-specific DNA binding transcription factor activity|GO:0006355 biological_process regulation of transcription, DNA-templated|GO:0006351 biological_process transcription, DNA-templated|GO:0046983 molecular_function protein dimerization activity)	bHLH / transcription factor	1.43	4.75	5.4	5.03	6.35	1.49	0.38	3.13	1.52	0.92	0.25
bHLH	scaffold86130-augustus0.3	Vun_T17059.1	()	(GO:0005634 cellular_component nucleus|GO:0003677 molecular_function DNA binding|GO:0003700 molecular_function sequence-specific DNA binding transcription factor activity|GO:0006355 biological_process regulation of transcription, DNA-templated|GO:0006351 biological_process transcription, DNA-templated|GO:0046983 molecular_function protein dimerization activity)	-	0.35	1.87	4.5	2.18	0.59	0.76	0.27	6.8	2.06	0.59	0
bHLH	C35056141-processed0.0	Vun_T03030.1	()	(GO:0005634 cellular_component nucleus|GO:0003700 molecular_function sequence-specific DNA binding transcription factor activity|GO:0044212 molecular_function transcription regulatory region DNA binding|GO:0006355 biological_process regulation of transcription, DNA-templated|GO:0006351 biological_process transcription, DNA-templated|GO:0046983 molecular_function protein dimerization activity)	bHLH / transcription factor	5.63	30.19	40.81	1.77	7.42	6.01	4.79	4.03	4.07	4.26	2.69
bHLH	scaffold44706-0.2	Vun_T24428.1	()	(GO:0005524 molecular_function ATP binding|GO:0004674 molecular_function protein serine/threonine kinase activity|GO:0007165 biological_process signal transduction|GO:0004672 molecular_function protein kinase activity|GO:0005524 molecular_function ATP binding|GO:0006468 biological_process protein phosphorylation|GO:0003824 molecular_function catalytic activity|GO:0007165 biological_process signal…	-	4.93	8.03	9.38	15.77	21.53	35.51	23.68	4.61	8.06	5.63	16.43
bHLH	scaffold96627-0.1_ORF+1	Vun_T12244.3	()	(GO:0005634 cellular_component nucleus|GO:0003677 molecular_function DNA binding|GO:0003700 molecular_function sequence-specific DNA binding transcription factor activity|GO:0006351 biological_process transcription, DNA-templated)	-	2.29	4.23	5.33	1.3	1.33	1.42	2.64	0.57	0.31	0.5	0.1
bHLH	scaffold73891-0.0	Vun_T22733.3	()	(GO:0005634 cellular_component nucleus|GO:0003677 molecular_function DNA binding|GO:0003700 molecular_function sequence-specific DNA binding transcription factor activity|GO:0007275 biological_process multicellular organismal development|GO:0006351 biological_process transcription, DNA-templated|GO:0046983 molecular_function protein dimerization activity)	-	0.08	3.25	4.44	4.22	0.55	0.49	1.67	7.29	2.96	1.3	0
bHLH	C35084954-augustus0.6	Vun_T24752.1	()	(GO:0005634 cellular_component nucleus|GO:0016597 molecular_function amino acid binding|GO:0003677 molecular_function DNA binding|GO:0003700 molecular_function sequence-specific DNA binding transcription factor activity|GO:0006351 biological_process transcription, DNA-templated|GO:0046983 molecular_function protein dimerization activity)	bHLH / transcription factor	0.16	0.1	0.22	6.05	3.49	1.55	0.34	76.47	40.47	1.95	0.11
bHLH	scaffold83360-0.1_ORF+1	Vun_T09975.1	()	(GO:0005634 cellular_component nucleus|GO:0003677 molecular_function DNA binding|GO:0003700 molecular_function sequence-specific DNA binding transcription factor activity|GO:0007275 biological_process multicellular organismal development|GO:0006351 biological_process transcription, DNA-templated|GO:0046983 molecular_function protein dimerization activity)	bHLH / transcription factor	1.03	8.33	11.69	14.98	30.81	19.95	0.97	39.34	20.29	6.34	0.29
bHLH	C35071850-augustus0.1	Vun_T06269.1	()	(GO:0005634 cellular_component nucleus|GO:0003677 molecular_function DNA binding|GO:0009742 biological_process brassinosteroid mediated signaling pathway|GO:0009740 biological_process gibberellic acid mediated signaling pathway|GO:0040008 biological_process regulation of growth|GO:0006355 biological_process regulation of transcription, DNA-templated|GO:0006351 biological_process transcription, DN…	bHLH / transcription factor	11.39	3.98	11.87	7.55	8.87	8.37	6.97	8.24	3.13	1.86	0.04
bHLH	scaffold96777-0.2_ORF+1	Vun_T11962.1	()	(GO:0005737 cellular_component cytoplasm|GO:0031965 cellular_component nuclear membrane|GO:0000151 cellular_component ubiquitin ligase complex|GO:0016874 molecular_function ligase activity|GO:0008139 molecular_function nuclear localization sequence binding|GO:0000166 molecular_function nucleotide binding|GO:0004842 molecular_function ubiquitin-protein transferase activity|GO:0008270 molecular_fun…	C2H2 / transcription factor	8.5	9.91	8.31	24.8	11.59	19.34	16	9.62	6.61	4.68	4.85
bHLH	scaffold17292-0.0_ORF+1	Vun_T18218.1	()	(GO:0005634 cellular_component nucleus|GO:0003677 molecular_function DNA binding|GO:0003700 molecular_function sequence-specific DNA binding transcription factor activity|GO:0007029 biological_process endoplasmic reticulum organization|GO:0006355 biological_process regulation of transcription, DNA-templated|GO:0006351 biological_process transcription, DNA-templated|GO:0046983 molecular_function p…	bHLH / transcription factor	0.07	8.52	11.8	0.14	0.07	0.03	0.02	0.24	0.02	0.02	0
bHLH	C35079732-0.0	Vun_T22733.2	()	(GO:0005634 cellular_component nucleus|GO:0003677 molecular_function DNA binding|GO:0003700 molecular_function sequence-specific DNA binding transcription factor activity|GO:0007275 biological_process multicellular organismal development|GO:0006351 biological_process transcription, DNA-templated|GO:0046983 molecular_function protein dimerization activity)	bHLH / transcription factor	0.08	4.59	11.73	9.6	8.1	5.92	0.28	16.93	22.27	1.12	0
bHLH	scaffold31590-0.0	Vun_T07899.1	()	(GO:0005634 cellular_component nucleus|GO:0003677 molecular_function DNA binding|GO:0006355 biological_process regulation of transcription, DNA-templated|GO:0006351 biological_process transcription, DNA-templated)	bHLH / transcription factor	1.98	3.49	0.25	0.18	7.08	7.68	0.24	0.19	0.05	0	0
bHLH	C35068706-augustus0.2	Vun_T18821.2	()	(GO:0005634 cellular_component nucleus|GO:0003677 molecular_function DNA binding|GO:0003700 molecular_function sequence-specific DNA binding transcription factor activity|GO:0006355 biological_process regulation of transcription, DNA-templated|GO:0006351 biological_process transcription, DNA-templated)	-	14.78	40.01	61.78	44.3	10.35	6.73	26.79	9.04	5.24	3.54	0.84
bHLH	scaffold7772-processed0.2	Vun_T20326.1	()	(GO:0005634 cellular_component nucleus|GO:0003677 molecular_function DNA binding|GO:0003700 molecular_function sequence-specific DNA binding transcription factor activity|GO:0030154 biological_process cell differentiation|GO:2000280 biological_process regulation of root development|GO:0006355 biological_process regulation of transcription, DNA-templated|GO:0006351 biological_process transcription…	bHLH / transcription factor	0.05	0.76	0.99	32.54	0.07	0	0.08	0	0	0	0
bHLH	scaffold63057-augustus0.3	Vun_T03549.1	()	(GO:0005634 cellular_component nucleus|GO:0003677 molecular_function DNA binding|GO:0003700 molecular_function sequence-specific DNA binding transcription factor activity|GO:0048573 biological_process photoperiodism, flowering|GO:0006355 biological_process regulation of transcription, DNA-templated|GO:0006351 biological_process transcription, DNA-templated|GO:0046983 molecular_function protein di…	bHLH / transcription factor	47.15	34.56	101.62	7.76	4.95	10.81	39.2	0.68	0.98	0.85	0.35
bHLH	scaffold30096-0.5_ORF+1	Vun_T16181.2	()	(GO:0005634 cellular_component nucleus|GO:0003677 molecular_function DNA binding|GO:0003700 molecular_function sequence-specific DNA binding transcription factor activity|GO:0006355 biological_process regulation of transcription, DNA-templated|GO:0006351 biological_process transcription, DNA-templated|GO:0046983 molecular_function protein dimerization activity)	-	36.74	52.26	76.81	52.4	47.32	57.01	84.3	75.36	46.27	27.81	17.02
bHLH	scaffold66470-0.0	Vun_T08410.1	()	(GO:0005634 cellular_component nucleus|GO:0009813 biological_process flavonoid biosynthetic process|GO:0006355 biological_process regulation of transcription, DNA-templated|GO:0006351 biological_process transcription, DNA-templated|GO:0046983 molecular_function protein dimerization activity)	bHLH / transcription factor	0.04	0.21	0.25	1.14	3.6	1.16	2.31	6.39	2.58	1.1	0.02
bHLH	C35070080-0.1_ORF+1	Vun_T10197.1	()	(GO:0005634 cellular_component nucleus|GO:0003677 molecular_function DNA binding|GO:0003700 molecular_function sequence-specific DNA binding transcription factor activity|GO:0006355 biological_process regulation of transcription, DNA-templated|GO:0006351 biological_process transcription, DNA-templated|GO:0046983 molecular_function protein dimerization activity)	bHLH / transcription factor	0.24	5.58	26.88	0.15	0.14	0.61	0.76	0.24	0.08	0.11	0.02
bHLH	scaffold22410-0.1	Vun_T16109.1	()	(GO:0005634 cellular_component nucleus|GO:0016597 molecular_function amino acid binding|GO:0003677 molecular_function DNA binding|GO:0003700 molecular_function sequence-specific DNA binding transcription factor activity|GO:0006351 biological_process transcription, DNA-templated|GO:0046983 molecular_function protein dimerization activity)	bHLH / transcription factor	0.79	31.01	16.94	12.72	14.9	5.51	0.92	7.68	4.39	0.39	0.02
bHLH	scaffold86253-0.0	Vun_T18712.2	()	(GO:0005634 cellular_component nucleus|GO:0003677 molecular_function DNA binding|GO:0003700 molecular_function sequence-specific DNA binding transcription factor activity|GO:0048573 biological_process photoperiodism, flowering|GO:0006355 biological_process regulation of transcription, DNA-templated|GO:0006351 biological_process transcription, DNA-templated|GO:0046983 molecular_function protein di…	-	5.13	1.87	6.31	0.17	0.17	1.21	0.34	0.6	2.03	2.99	16.93
bHLH	scaffold86322-augustus0.4	Vun_T03534.22	()	(GO:0005634 cellular_component nucleus|GO:0003677 molecular_function DNA binding|GO:0006355 biological_process regulation of transcription, DNA-templated|GO:0006351 biological_process transcription, DNA-templated|GO:0046983 molecular_function protein dimerization activity)	-	1.82	7.2	33.12	0.16	0	0.1	1.11	0.1	0.03	0.01	0
bHLH	scaffold85876-augustus0.5	Vun_T17059.2	()	(GO:0005634 cellular_component nucleus|GO:0003677 molecular_function DNA binding|GO:0003700 molecular_function sequence-specific DNA binding transcription factor activity|GO:0006355 biological_process regulation of transcription, DNA-templated|GO:0006351 biological_process transcription, DNA-templated|GO:0046983 molecular_function protein dimerization activity)	bHLH / transcription factor	0.34	1.23	3.21	1.88	0.35	0.69	0.15	4.89	1.48	0.51	0
bHLH	scaffold95425-0.0	Vun_T23827.2	()	(GO:0005634 cellular_component nucleus|GO:0003677 molecular_function DNA binding|GO:0003700 molecular_function sequence-specific DNA binding transcription factor activity|GO:0006355 biological_process regulation of transcription, DNA-templated|GO:0080147 biological_process root hair cell development|GO:0006351 biological_process transcription, DNA-templated|GO:0046983 molecular_function protein d…	-	0.61	5.01	17.11	6.95	6.26	3.55	10.37	5.41	6.67	5.59	0.11
bHLH	scaffold95715-0.1	Vun_T22441.1	()	(GO:0005634 cellular_component nucleus|GO:0003677 molecular_function DNA binding|GO:0003700 molecular_function sequence-specific DNA binding transcription factor activity|GO:0006355 biological_process regulation of transcription, DNA-templated|GO:0006351 biological_process transcription, DNA-templated)	bHLH / transcription factor	32.26	101.77	143.86	20.01	42.86	77.22	76.71	67.25	38.71	14	9.82
bHLH	C35066231-augustus0.3	Vun_T00194.1	()	(GO:0005634 cellular_component nucleus|GO:0003677 molecular_function DNA binding|GO:0003700 molecular_function sequence-specific DNA binding transcription factor activity|GO:0007275 biological_process multicellular organismal development|GO:0006351 biological_process transcription, DNA-templated|GO:0046983 molecular_function protein dimerization activity)	bHLH / transcription factor	1.76	18.31	26.62	24.16	42.3	41.27	1.62	50.88	24.84	4.35	0.79
bHLH	C35068706-0.1_ORF+1	Vun_T18821.2	()	(GO:0005634 cellular_component nucleus|GO:0003677 molecular_function DNA binding|GO:0003700 molecular_function sequence-specific DNA binding transcription factor activity|GO:0006355 biological_process regulation of transcription, DNA-templated|GO:0006351 biological_process transcription, DNA-templated)	-	14.78	40.01	61.78	44.3	10.35	6.73	26.79	9.04	5.24	3.54	0.84
bHLH	scaffold66057-augustus0.1	Vun_T06914.2	()	(GO:0005634 cellular_component nucleus|GO:0003677 molecular_function DNA binding|GO:0003700 molecular_function sequence-specific DNA binding transcription factor activity|GO:0006355 biological_process regulation of transcription, DNA-templated|GO:0006351 biological_process transcription, DNA-templated|GO:0046983 molecular_function protein dimerization activity)	bHLH / transcription factor	0.46	8.27	23.1	1.23	7.78	33.07	19.24	1.12	0.74	0.44	0.01
bHLH	C35084954-0.3_ORF+1	Vun_T24752.1	()	(GO:0005634 cellular_component nucleus|GO:0016597 molecular_function amino acid binding|GO:0003677 molecular_function DNA binding|GO:0003700 molecular_function sequence-specific DNA binding transcription factor activity|GO:0006351 biological_process transcription, DNA-templated|GO:0046983 molecular_function protein dimerization activity)	bHLH / transcription factor	0.16	0.1	0.22	6.05	3.49	1.55	0.34	76.47	40.47	1.95	0.11
bHLH	scaffold48833-augustus0.2	Vun_T15445.1	()	(GO:0005634 cellular_component nucleus|GO:0003677 molecular_function DNA binding|GO:0003700 molecular_function sequence-specific DNA binding transcription factor activity|GO:0006355 biological_process regulation of transcription, DNA-templated|GO:0006351 biological_process transcription, DNA-templated)	bHLH / transcription factor	6.37	11.1	71	10.73	8.2	6.85	7.24	19.92	11.76	8.31	0.09
bHLH	scaffold90287-0.1	Vun_T03534.1	()	(GO:0005634 cellular_component nucleus|GO:0003677 molecular_function DNA binding|GO:0006355 biological_process regulation of transcription, DNA-templated|GO:0006351 biological_process transcription, DNA-templated|GO:0046983 molecular_function protein dimerization activity|GO:0005737 cellular_component cytoplasm|GO:0005634 cellular_component nucleus|GO:0005886 cellular_component plasma membrane|GO…	-	15.4	62.21	104.51	14.5	16.2	15.19	15.78	12.94	7.64	3.46	5.11
bHLH	scaffold53571-augustus0.2	Vun_T23126.1	()	(GO:0005634 cellular_component nucleus|GO:0003677 molecular_function DNA binding|GO:0006355 biological_process regulation of transcription, DNA-templated|GO:0048364 biological_process root development|GO:0006351 biological_process transcription, DNA-templated)	bHLH / transcription factor	1.56	24.17	24.12	3.13	21.24	34.42	8.82	14.17	4.86	2.13	0.24
bHLH	scaffold17759-augustus0.2	Vun_T11875.2	()	(GO:0005634 cellular_component nucleus|GO:0003677 molecular_function DNA binding|GO:0003700 molecular_function sequence-specific DNA binding transcription factor activity|GO:0006355 biological_process regulation of transcription, DNA-templated|GO:0006351 biological_process transcription, DNA-templated|GO:0046983 molecular_function protein dimerization activity)	-	0.02	0.99	27.78	0.04	0.11	0.22	0.09	0	0	0.01	0
bHLH	scaffold77878-0.1	Vun_T12713.1	()	(GO:0005634 cellular_component nucleus|GO:0003677 molecular_function DNA binding|GO:0003700 molecular_function sequence-specific DNA binding transcription factor activity|GO:0006355 biological_process regulation of transcription, DNA-templated|GO:0006351 biological_process transcription, DNA-templated|GO:0046983 molecular_function protein dimerization activity)	bHLH / transcription factor	0.08	1.61	1.69	1.84	3.32	1.15	1.19	28.57	25.66	27.07	0.12
bHLH	scaffold52264-0.1	Vun_T13207.3	()	(GO:0005634 cellular_component nucleus|GO:0003677 molecular_function DNA binding|GO:0003700 molecular_function sequence-specific DNA binding transcription factor activity|GO:0006355 biological_process regulation of transcription, DNA-templated|GO:0006351 biological_process transcription, DNA-templated|GO:0046983 molecular_function protein dimerization activity)	-	2.57	0.98	7.86	0.97	1.36	2.46	5.46	0.01	0.03	0.06	0
bHLH	scaffold95670-0.1	Vun_T20471.1	()	(GO:0005634 cellular_component nucleus|GO:0003677 molecular_function DNA binding|GO:0003700 molecular_function sequence-specific DNA binding transcription factor activity|GO:0009739 biological_process response to gibberellin|GO:0006351 biological_process transcription, DNA-templated|GO:0046983 molecular_function protein dimerization activity)	bHLH / transcription factor	24.82	12.7	10.64	6.24	21.42	26.85	148.97	1.04	2.04	2.44	0.07
bHLH	scaffold42262-0.3	Vun_T03234.1	()	(GO:0070062 cellular_component extracellular vesicular exosome|GO:0016021 cellular_component integral component of membrane|GO:0016787 molecular_function hydrolase activity|GO:0008289 molecular_function lipid binding|GO:0006869 biological_process lipid transport|GO:0042157 biological_process lipoprotein metabolic process|GO:0005576 cellular_component extracellular region|GO:0005634 cellular_compo…	-	36.96	23.57	29.45	12.52	10.17	48.62	24.62	6.26	6.67	36.92	515.27
bHLH	C35083180-0.0	Vun_T20011.1	()	(GO:0005634 cellular_component nucleus|GO:0003677 molecular_function DNA binding|GO:0003700 molecular_function sequence-specific DNA binding transcription factor activity|GO:0048440 biological_process carpel development|GO:0007623 biological_process circadian rhythm|GO:0010154 biological_process fruit development|GO:0010187 biological_process negative regulation of seed germination|GO:0009409 bio…	bHLH / transcription factor	1.2	0.58	0.35	1.46	2.7	0.6	0.2	1.67	1.23	3.64	7.15
bHLH	scaffold12009-augustus0.1	Vun_T13207.3	()	(GO:0005634 cellular_component nucleus|GO:0003677 molecular_function DNA binding|GO:0003700 molecular_function sequence-specific DNA binding transcription factor activity|GO:0006355 biological_process regulation of transcription, DNA-templated|GO:0006351 biological_process transcription, DNA-templated|GO:0046983 molecular_function protein dimerization activity)	-	2.57	0.98	7.86	0.97	1.36	2.46	5.46	0.01	0.03	0.06	0
bHLH	scaffold91311-processed0.0	Vun_T16742.1	()	(GO:0005622 cellular_component intracellular|GO:0005096 molecular_function GTPase activator activity|GO:0007165 biological_process signal transduction|GO:0007165 biological_process signal transduction)	-	11.62	21.75	16.92	15.18	23.84	60.09	19.18	11.57	10.34	9.74	5.66
bHLH	scaffold96178-augustus0.2	Vun_T16181.1	()	(GO:0005634 cellular_component nucleus|GO:0003677 molecular_function DNA binding|GO:0003700 molecular_function sequence-specific DNA binding transcription factor activity|GO:0006355 biological_process regulation of transcription, DNA-templated|GO:0006351 biological_process transcription, DNA-templated|GO:0046983 molecular_function protein dimerization activity)	bHLH / transcription factor	29.15	42.21	58.68	90.4	51.85	61.63	102.63	67.95	57.14	40.45	22
bHLH	scaffold24013-processed0.4	Vun_T19226.1	()	(GO:0005634 cellular_component nucleus|GO:0003677 molecular_function DNA binding|GO:0003700 molecular_function sequence-specific DNA binding transcription factor activity|GO:0071369 biological_process cellular response to ethylene stimulus|GO:0071281 biological_process cellular response to iron ion|GO:0071732 biological_process cellular response to nitric oxide|GO:0034756 biological_process regul…	bHLH / transcription factor	0	0	0	0.89	0.19	0	0.58	9.38	0.81	0.04	0
bHLH	scaffold86511-augustus0.2	Vun_T23354.2	()	(GO:0005634 cellular_component nucleus|GO:0003677 molecular_function DNA binding|GO:0003700 molecular_function sequence-specific DNA binding transcription factor activity|GO:0006355 biological_process regulation of transcription, DNA-templated|GO:0006351 biological_process transcription, DNA-templated|GO:0046983 molecular_function protein dimerization activity)	-	8.35	1.64	0.67	13.09	8.49	2.61	1.02	3.76	2.21	0.53	0.68
bHLH	scaffold59683-0.1	Vun_T08460.1	()	(GO:0005634 cellular_component nucleus|GO:0003677 molecular_function DNA binding|GO:0003700 molecular_function sequence-specific DNA binding transcription factor activity|GO:0009567 biological_process double fertilization forming a zygote and endosperm|GO:0007275 biological_process multicellular organismal development|GO:0031347 biological_process regulation of defense response|GO:0006355 biologi…	bHLH / transcription factor	8.71	73.58	177.39	12.68	31.05	40.01	41.37	21.73	12.34	7.87	7.98
bHLH	C35059339-augustus0.2	Vun_T09669.1	()	(GO:0009507 cellular_component chloroplast|GO:0009941 cellular_component chloroplast envelope|GO:0009570 cellular_component chloroplast stroma|GO:0009536 cellular_component plastid|GO:0009579 cellular_component thylakoid|GO:0004427 molecular_function inorganic diphosphatase activity|GO:0000287 molecular_function magnesium ion binding|GO:0042742 biological_process defense response to bacterium|GO:…	bHLH / transcription factor	94.11	53.45	37.82	48.56	38.6	35.03	30.61	69	38.81	21.9	3.96
bHLH	scaffold95715-processed0.1	Vun_T22441.1	()	(GO:0005634 cellular_component nucleus|GO:0003677 molecular_function DNA binding|GO:0003700 molecular_function sequence-specific DNA binding transcription factor activity|GO:0006355 biological_process regulation of transcription, DNA-templated|GO:0006351 biological_process transcription, DNA-templated)	bHLH / transcription factor	32.26	101.77	143.86	20.01	42.86	77.22	76.71	67.25	38.71	14	9.82
bHLH	scaffold94755-augustus0.2	Vun_T14004.1	()	(GO:0005634 cellular_component nucleus|GO:0003677 molecular_function DNA binding|GO:0003700 molecular_function sequence-specific DNA binding transcription factor activity|GO:0048446 biological_process petal morphogenesis|GO:0006355 biological_process regulation of transcription, DNA-templated|GO:0006351 biological_process transcription, DNA-templated|GO:0046983 molecular_function protein dimeriza…	bHLH / transcription factor	17.7	21.87	16.6	18.54	50.77	49.5	27.12	23.12	16.02	7.61	0.39
bHLH	C35080630-processed0.0	Vun_T15133.1	()	(GO:0005634 cellular_component nucleus|GO:0003677 molecular_function DNA binding|GO:0003700 molecular_function sequence-specific DNA binding transcription factor activity|GO:0006351 biological_process transcription, DNA-templated|GO:0046983 molecular_function protein dimerization activity)	bHLH / transcription factor	15.11	21.08	14.6	21.66	19.94	26.67	25.07	21.26	13	9.32	9.82
bHLH	scaffold73609-0.0	Vun_T04124.1	()	(GO:0005634 cellular_component nucleus|GO:0016597 molecular_function amino acid binding|GO:0003677 molecular_function DNA binding|GO:0007275 biological_process multicellular organismal development|GO:0006355 biological_process regulation of transcription, DNA-templated|GO:0006351 biological_process transcription, DNA-templated)	bHLH / transcription factor	0.44	25.98	17.66	14.78	3.45	1.76	0.69	1.26	1.17	0.1	0.03
bHLH	scaffold41857-augustus0.2	Vun_T20369.1	()	(GO:0005634 cellular_component nucleus|GO:0003677 molecular_function DNA binding|GO:0003700 molecular_function sequence-specific DNA binding transcription factor activity|GO:0040008 biological_process regulation of growth|GO:0006355 biological_process regulation of transcription, DNA-templated|GO:0006351 biological_process transcription, DNA-templated|GO:0046983 molecular_function protein dimeriz…	bHLH / transcription factor	5.09	12.6	15.35	6.38	7.15	9.9	8.89	13.8	7.99	9.69	14.06
bHLH	scaffold24763-0.2_ORF+1	Vun_T07717.1	()	(GO:0005634 cellular_component nucleus|GO:0003677 molecular_function DNA binding|GO:0006355 biological_process regulation of transcription, DNA-templated|GO:0006351 biological_process transcription, DNA-templated|GO:0046983 molecular_function protein dimerization activity)	bHLH / transcription factor	1.49	55.94	79.62	3.12	0.35	1.7	1.76	1.88	0.68	0.31	0.01
bHLH	scaffold91670-augustus0.3	Vun_T12551.1	()	(GO:0005634 cellular_component nucleus|GO:0003677 molecular_function DNA binding|GO:0006355 biological_process regulation of transcription, DNA-templated|GO:0048364 biological_process root development|GO:0006351 biological_process transcription, DNA-templated)	bHLH / transcription factor	2.16	36.3	84.48	2.78	25.67	29.29	4.64	5.05	1.34	0.54	0.35
bHLH	C35076798-augustus0.2	Vun_T05897.1	()	(GO:0005634 cellular_component nucleus|GO:0003677 molecular_function DNA binding|GO:0003700 molecular_function sequence-specific DNA binding transcription factor activity|GO:0045893 biological_process positive regulation of transcription, DNA-templated|GO:0009409 biological_process response to cold|GO:0050826 biological_process response to freezing|GO:0010440 biological_process stomatal lineage p…	bHLH / transcription factor	12.97	8.78	3.74	10.66	25.67	20.14	6.3	98.32	141.19	70.32	17.63
bHLH	C35070080-augustus0.2	Vun_T10197.1	()	(GO:0005634 cellular_component nucleus|GO:0003677 molecular_function DNA binding|GO:0003700 molecular_function sequence-specific DNA binding transcription factor activity|GO:0006355 biological_process regulation of transcription, DNA-templated|GO:0006351 biological_process transcription, DNA-templated|GO:0046983 molecular_function protein dimerization activity)	bHLH / transcription factor	0.24	5.58	26.88	0.15	0.14	0.61	0.76	0.24	0.08	0.11	0.02
bHSH	scaffold90040-augustus0.3_ORF_2F	Vun_T01502.1	()	()	-	7.86	23.95	25.13	25.6	30.97	30.8	10.31	25.2	10.18	2.61	3.25
bHSH	scaffold18029-0.1_ORF_0F	Vun_T09318.1	()	()	-	4.65	10.54	22.16	25.44	34.21	50.9	11.41	39.19	13.4	2.16	0.59
Bromodomain	scaffold63117-0.2	Vun_T20290.3	()	(GO:0005737 cellular_component cytoplasm|GO:0005634 cellular_component nucleus|GO:0007010 biological_process cytoskeleton organization|GO:0008360 biological_process regulation of cell shape|GO:0006357 biological_process regulation of transcription from RNA polymerase II promoter|GO:0006351 biological_process transcription, DNA-templated|GO:0005515 molecular_function protein binding)	WD40-like / transcription factor	2.08	2.97	3.6	1.43	1.81	2.96	4.51	3.14	1.77	1.34	0.9
Bromodomain	C35034525-processed0.0	Vun_T02038.3	()	(GO:0005634 cellular_component nucleus|GO:0009294 biological_process DNA mediated transformation|GO:0045931 biological_process positive regulation of mitotic cell cycle|GO:0006355 biological_process regulation of transcription, DNA-templated|GO:0048364 biological_process root development|GO:0006351 biological_process transcription, DNA-templated|GO:0005515 molecular_function protein binding)	-	6.5	6.04	9.99	4	5.73	7.78	8.61	5.95	3.83	3.15	1.94
Bromodomain	scaffold95174-0.1	Vun_T14843.2	()	(GO:0005829 cellular_component cytosol|GO:0005576 cellular_component extracellular region|GO:0070776 cellular_component MOZ/MORF histone acetyltransferase complex|GO:0008270 molecular_function zinc ion binding|GO:0007596 biological_process blood coagulation|GO:0043966 biological_process histone H3 acetylation|GO:0030168 biological_process platelet activation|GO:0002576 biological_process platelet…	Bromodomain / transcription factor	4.97	3.76	3.38	3.82	2.69	3.17	4.61	4.56	2.42	1.78	3.77
Bromodomain	C35063543-0.0	Vun_T18951.3	()	(GO:0005829 cellular_component cytosol|GO:0005576 cellular_component extracellular region|GO:0070776 cellular_component MOZ/MORF histone acetyltransferase complex|GO:0008270 molecular_function zinc ion binding|GO:0007596 biological_process blood coagulation|GO:0043966 biological_process histone H3 acetylation|GO:0030168 biological_process platelet activation|GO:0002576 biological_process platelet…	-	2.75	7.47	11.25	2.77	4.89	6.07	5.59	4.32	2.11	1.65	1.45
Bromodomain	C35048633-0.1	Vun_T00192.2	()	(GO:0009507 cellular_component chloroplast|GO:0005634 cellular_component nucleus|GO:0006355 biological_process regulation of transcription, DNA-templated|GO:0006351 biological_process transcription, DNA-templated|GO:0005515 molecular_function protein binding)	-	8.77	12.22	14.49	5.93	7.92	12.9	12.8	9.88	5.58	4.59	26.04
Bromodomain	C35048633-augustus0.2	Vun_T00192.2	()	(GO:0009507 cellular_component chloroplast|GO:0005634 cellular_component nucleus|GO:0006355 biological_process regulation of transcription, DNA-templated|GO:0006351 biological_process transcription, DNA-templated|GO:0005515 molecular_function protein binding)	-	8.77	12.22	14.49	5.93	7.92	12.9	12.8	9.88	5.58	4.59	26.04
Bromodomain	scaffold90540-0.1	Vun_T02040.1	()	(GO:0005634 cellular_component nucleus|GO:0009294 biological_process DNA mediated transformation|GO:0045931 biological_process positive regulation of mitotic cell cycle|GO:0006355 biological_process regulation of transcription, DNA-templated|GO:0048364 biological_process root development|GO:0006351 biological_process transcription, DNA-templated|GO:0005515 molecular_function protein binding)	Bromodomain / transcription factor	11.83	17.81	30.97	9.21	9.56	12.9	19.28	9.89	5.45	4.1	4.26
Bromodomain	scaffold95174-augustus0.2	Vun_T14843.2	()	(GO:0005829 cellular_component cytosol|GO:0005576 cellular_component extracellular region|GO:0070776 cellular_component MOZ/MORF histone acetyltransferase complex|GO:0008270 molecular_function zinc ion binding|GO:0007596 biological_process blood coagulation|GO:0043966 biological_process histone H3 acetylation|GO:0030168 biological_process platelet activation|GO:0002576 biological_process platelet…	Bromodomain / transcription factor	4.97	3.76	3.38	3.82	2.69	3.17	4.61	4.56	2.42	1.78	3.77
Bromodomain	scaffold90540-augustus0.2	Vun_T02040.1	()	(GO:0005634 cellular_component nucleus|GO:0009294 biological_process DNA mediated transformation|GO:0045931 biological_process positive regulation of mitotic cell cycle|GO:0006355 biological_process regulation of transcription, DNA-templated|GO:0048364 biological_process root development|GO:0006351 biological_process transcription, DNA-templated|GO:0005515 molecular_function protein binding)	Bromodomain / transcription factor	11.83	17.81	30.97	9.21	9.56	12.9	19.28	9.89	5.45	4.1	4.26
Bromodomain	scaffold95174-0.0	Vun_T14843.2	()	(GO:0005829 cellular_component cytosol|GO:0005576 cellular_component extracellular region|GO:0070776 cellular_component MOZ/MORF histone acetyltransferase complex|GO:0008270 molecular_function zinc ion binding|GO:0007596 biological_process blood coagulation|GO:0043966 biological_process histone H3 acetylation|GO:0030168 biological_process platelet activation|GO:0002576 biological_process platelet…	Bromodomain / transcription factor	4.97	3.76	3.38	3.82	2.69	3.17	4.61	4.56	2.42	1.78	3.77
Bromodomain	scaffold27209-0.2_ORF+1	Vun_T06960.2	()	(GO:0005829 cellular_component cytosol|GO:0005634 cellular_component nucleus|GO:0005524 molecular_function ATP binding|GO:0003682 molecular_function chromatin binding|GO:0003677 molecular_function DNA binding|GO:0004386 molecular_function helicase activity|GO:0043044 biological_process ATP-dependent chromatin remodeling|GO:0010199 biological_process organ boundary specification between lateral or…	-	3.17	6.73	8.04	2.13	4.14	7.25	8.19	5.43	3.48	2.33	0.77
Bromodomain	C35051043-0.0	Vun_T09724.1	()	(GO:0000123 cellular_component histone acetyltransferase complex|GO:0005634 cellular_component nucleus|GO:0003677 molecular_function DNA binding|GO:0010484 molecular_function H3 histone acetyltransferase activity|GO:0004402 molecular_function histone acetyltransferase activity|GO:0009908 biological_process flower development|GO:0016573 biological_process histone acetylation|GO:0043966 biological_…	Bromodomain / transcription factor	9.41	16.94	22.25	12.13	16.43	19.35	20.55	22.62	15.85	15.31	19.39
Bromodomain	scaffold53978-0.1_ORF+1	Vun_T06595.1	()	(GO:0005634 cellular_component nucleus|GO:0016568 biological_process chromatin modification|GO:0009294 biological_process DNA mediated transformation|GO:0006355 biological_process regulation of transcription, DNA-templated|GO:0006351 biological_process transcription, DNA-templated|GO:0005515 molecular_function protein binding)	Bromodomain / transcription factor	4.83	9.48	10.65	3.36	4.18	7.19	11.66	6.16	3.59	2.81	2.94
Bromodomain	scaffold47751-0.0	Vun_T00976.1	()	(GO:0005634 cellular_component nucleus|GO:0010030 biological_process positive regulation of seed germination|GO:0045893 biological_process positive regulation of transcription, DNA-templated|GO:0006351 biological_process transcription, DNA-templated|GO:0005515 molecular_function protein binding)	Bromodomain / transcription factor	4.12	8.07	7.78	5.47	7.39	8.58	4.58	9.64	5.65	2.85	2.69
Bromodomain	scaffold96483-processed0.1	Vun_T20051.1	()	(GO:0005524 molecular_function ATP binding|GO:0005524 molecular_function ATP binding|GO:0016887 molecular_function ATPase activity|GO:0005515 molecular_function protein binding)	Bromodomain / transcription factor	3.96	7.11	8.58	4.93	7.53	8.97	7.94	12.86	7.16	3.71	5.12
Bromodomain	scaffold22241-0.0	Vun_T18951.7	()	(GO:0005829 cellular_component cytosol|GO:0005576 cellular_component extracellular region|GO:0070776 cellular_component MOZ/MORF histone acetyltransferase complex|GO:0008270 molecular_function zinc ion binding|GO:0007596 biological_process blood coagulation|GO:0043966 biological_process histone H3 acetylation|GO:0030168 biological_process platelet activation|GO:0002576 biological_process platelet…	-	1.62	4.14	6.01	1.4	2.4	3.48	3.95	1.33	0.7	0.71	0.61
Bromodomain	scaffold11482-0.0	Vun_T01980.1	()	(GO:0005788 cellular_component endoplasmic reticulum lumen|GO:0016021 cellular_component integral component of membrane|GO:0009793 biological_process embryo development ending in seed dormancy|GO:0035437 biological_process maintenance of protein localization in endoplasmic reticulum|GO:0010183 biological_process pollen tube guidance)	-	2.73	2.55	2.43	3.2	4.12	3.78	2.88	4.21	1.83	1.21	0.08
Bromodomain	C35048023-0.0	Vun_T06961.1	()	(GO:0005829 cellular_component cytosol|GO:0005634 cellular_component nucleus|GO:0005524 molecular_function ATP binding|GO:0003682 molecular_function chromatin binding|GO:0003677 molecular_function DNA binding|GO:0004386 molecular_function helicase activity|GO:0043044 biological_process ATP-dependent chromatin remodeling|GO:0010199 biological_process organ boundary specification between lateral or…	Bromodomain / transcription factor	6.19	12	12.46	6.15	16.11	26.84	18.46	15.32	9.17	6.75	1.18
Bromodomain	C35059019-augustus0.2	Vun_T16310.4	()	(GO:0005634 cellular_component nucleus|GO:0009738 biological_process abscisic acid-activated signaling pathway|GO:0051365 biological_process cellular response to potassium ion starvation|GO:0045892 biological_process negative regulation of transcription, DNA-templated|GO:0009737 biological_process response to abscisic acid|GO:0009409 biological_process response to cold|GO:0009651 biological_proce…	-	2.62	4.63	4.62	2.53	4.05	4.97	4.6	4.83	2.44	1.98	1.94
Bromodomain	C35082118-0.1_ORF+1	Vun_T20291.1	()	(GO:0005737 cellular_component cytoplasm|GO:0005634 cellular_component nucleus|GO:0007010 biological_process cytoskeleton organization|GO:0008360 biological_process regulation of cell shape|GO:0006357 biological_process regulation of transcription from RNA polymerase II promoter|GO:0006351 biological_process transcription, DNA-templated|GO:0005515 molecular_function protein binding)	Bromodomain / transcription factor	2.25	2.86	3.48	1.89	3.2	4.3	4	4.78	2.46	2.2	1.32
Bromodomain	C35055225-0.0	Vun_T11137.1	()	(GO:0005634 cellular_component nucleus|GO:0006355 biological_process regulation of transcription, DNA-templated|GO:0006351 biological_process transcription, DNA-templated|GO:0005515 molecular_function protein binding|GO:0005634 cellular_component nucleus|GO:0045893 biological_process positive regulation of transcription, DNA-templated|GO:0006351 biological_process transcription, DNA-templated)	Bromodomain / transcription factor	13.24	19.9	31.61	8.12	11.87	12.71	15.92	16.94	10.72	6.02	3.34
Bromodomain	scaffold96819-0.0	Vun_T01297.1	()	(GO:0005634 cellular_component nucleus|GO:0009506 cellular_component plasmodesma|GO:0004402 molecular_function histone acetyltransferase activity|GO:0042393 molecular_function histone binding|GO:0008327 molecular_function methyl-CpG binding|GO:0008270 molecular_function zinc ion binding|GO:0016573 biological_process histone acetylation|GO:0043966 biological_process histone H3 acetylation|GO:00439…	PHD / transcription factor	10.39	14.56	11.13	8.92	4.83	7.98	8.73	5.32	3.02	2.09	0.87
BSD	scaffold19058-0.2_ORF_0F	Vun_T11220.1	()	()	-	28.08	38.88	30.91	28.05	27.76	43.16	50.05	20.29	16.54	17.75	25.96
BSD	scaffold61847-augustus0.3_ORF_2R	Vun_T12431.1	()	(GO:0005737 cellular_component cytoplasm|GO:0042555 cellular_component MCM complex|GO:0005634 cellular_component nucleus|GO:0000347 cellular_component THO complex|GO:0005524 molecular_function ATP binding|GO:0003677 molecular_function DNA binding|GO:0003678 molecular_function DNA helicase activity|GO:0007049 biological_process cell cycle|GO:0006270 biological_process DNA replication initiation|GO…	-	2.38	3.77	4.46	13.4	10.99	4.38	0.55	27.16	13.07	1.72	2.26
BSD	scaffold67496-augustus0.8_ORF_0R	Vun_T20738.1	()	(GO:0005769 cellular_component early endosome|GO:0005802 cellular_component trans-Golgi network|GO:0005524 molecular_function ATP binding|GO:0016874 molecular_function ligase activity|GO:0004672 molecular_function protein kinase activity|GO:0043621 molecular_function protein self-association|GO:0004674 molecular_function protein serine/threonine kinase activity|GO:0004842 molecular_function ubiqu…	-	6.26	27.54	21.17	6.7	16.03	29.38	26.33	11.29	8.72	10.71	10.63
BSD	C35038619-0.0	Vun_T20240.2	()	(GO:0016021 cellular_component integral component of membrane|GO:0005886 cellular_component plasma membrane)	-	4.11	11.84	2.21	7.34	14.16	3.9	0.27	3.85	1.01	0.46	0.04
BSD	scaffold87185-processed0.2	Vun_T08483.1	()	()	-	13.18	18.98	19.53	21.02	15.23	16.03	24.72	15.98	13.99	7.36	13.86
BSD	scaffold67496-0.3_ORF_0R	Vun_T20738.1	()	(GO:0005769 cellular_component early endosome|GO:0005802 cellular_component trans-Golgi network|GO:0005524 molecular_function ATP binding|GO:0016874 molecular_function ligase activity|GO:0004672 molecular_function protein kinase activity|GO:0043621 molecular_function protein self-association|GO:0004674 molecular_function protein serine/threonine kinase activity|GO:0004842 molecular_function ubiqu…	-	6.26	27.54	21.17	6.7	16.03	29.38	26.33	11.29	8.72	10.71	10.63
BSD	scaffold88951-0.0	Vun_T00218.1	()	()	-	3.5	3.8	2.1	3.02	3.45	5.22	3.38	4.43	3.51	1.49	0.59
BSD	scaffold19058-augustus0.7	Vun_T11220.1	()	()	-	28.08	38.88	30.91	28.05	27.76	43.16	50.05	20.29	16.54	17.75	25.96
BSD	scaffold88799-augustus0.3	Vun_T11193.1	()	()	-	25.76	31.68	27.62	28.62	32.88	40.21	32.81	28.42	17.58	12.02	15.98
BSD	scaffold60115-0.1	Vun_T07160.1	()	()	-	3.83	11.86	10.44	8.59	8.65	14.39	17.54	9.48	6.65	4.07	1.97
BSD	C35034159-processed0.0	Vun_T08483.1	()	()	-	13.18	18.98	19.53	21.02	15.23	16.03	24.72	15.98	13.99	7.36	13.86
BTB-POZ	scaffold94063-0.1	Vun_T22785.4	()	(GO:0005634 cellular_component nucleus|GO:0005886 cellular_component plasma membrane|GO:0010187 biological_process negative regulation of seed germination|GO:0016567 biological_process protein ubiquitination|GO:0009737 biological_process response to abscisic acid|GO:0009651 biological_process response to salt stress|GO:0005515 molecular_function protein binding)	-	2.95	5	6.4	3.39	5.54	7.13	6.82	6.42	5.49	5.04	1.8
BTB-POZ	scaffold49838-0.1	Vun_T24150.2	()	(GO:0016567 biological_process protein ubiquitination)	-	1.32	9.96	3.62	2.27	7.22	6.01	1.29	3.35	0.97	0.37	0
BTB-POZ	scaffold13402-0.2	Vun_T08075.2	()	(GO:0007155 biological_process cell adhesion|GO:0016567 biological_process protein ubiquitinationGO:0007155 biological_process cell adhesion|GO:0016567 biological_process protein ubiquitination|GO:0005515 molecular_function protein binding)	-	13.93	10.42	7.74	8.43	10.55	9.08	19.1	3.26	2.23	1.56	16.38
BTB-POZ	scaffold74734-0.2	Vun_T05222.1	()	(GO:0016021 cellular_component integral component of membrane|GO:0000325 cellular_component plant-type vacuole|GO:0005774 cellular_component vacuolar membrane|GO:0005773 cellular_component vacuole|GO:0005524 molecular_function ATP binding|GO:0042626 molecular_function ATPase activity, coupled to transmembrane movement of substances|GO:0008281 molecular_function sulfonylurea receptor activity|GO:0…	BTB-POZ / transcription factor	3.3	4.86	5.45	3.72	5.02	4.58	2.95	3.17	1.65	0.62	0.85
BTB-POZ	C35072744-augustus0.2	Vun_T21262.3	()	(GO:0009873 biological_process ethylene-activated signaling pathway|GO:0016567 biological_process protein ubiquitination|GO:0010364 biological_process regulation of ethylene biosynthetic process|GO:0005515 molecular_function protein binding)	-	9.38	9.13	7.81	4.42	7.43	6.44	2.01	3.21	1.05	0.25	0.12
BTB-POZ	scaffold70273-0.1	Vun_T05544.1	()	(GO:0005886 cellular_component plasma membrane|GO:0016567 biological_process protein ubiquitination|GO:0005515 molecular_function protein binding)	-	4.7	12.39	20.75	11.93	14.51	13.39	9.95	12.47	7.53	4.16	1
BTB-POZ	scaffold24995-augustus0.2	Vun_T02996.1	()	(GO:0016567 biological_process protein ubiquitination|GO:0005515 molecular_function protein binding)	BTB-POZ / transcription factor	13.97	28.02	29.92	10.03	20.43	17.19	18.3	14.09	11.92	7.05	28.74
BTB-POZ	scaffold44397-augustus0.1	Vun_T06579.2	()	(GO:0005829 cellular_component cytosol|GO:0071472 biological_process cellular response to salt stress|GO:0042631 biological_process cellular response to water deprivation|GO:0016567 biological_process protein ubiquitination|GO:0006970 biological_process response to osmotic stress|GO:0005515 molecular_function protein binding)	-	14.5	20.61	19.89	27.6	20.45	20.3	26.16	18.11	17.31	10.17	16.99
BTB-POZ	C35062219-augustus0.2	Vun_T08578.1	()	(GO:0005829 cellular_component cytosol|GO:0005634 cellular_component nucleus|GO:0042802 molecular_function identical protein binding|GO:0071472 biological_process cellular response to salt stress|GO:0016567 biological_process protein ubiquitination|GO:0031396 biological_process regulation of protein ubiquitination|GO:0006970 biological_process response to osmotic stress|GO:0005515 molecular_funct…	BTB-POZ-MATH / transcription factor	25.29	32.6	40.75	27	29.87	31.62	43.54	39.5	31.18	33.31	56.6
BTB-POZ	C35059151-augustus0.2	Vun_T19248.1	()	(GO:0016567 biological_process protein ubiquitination)	-	7.87	4.92	5.17	1.63	7.64	7.94	0.71	2.67	1.4	0.77	0.05
BTB-POZ	scaffold92804-augustus0.2	Vun_T08075.2	()	(GO:0007155 biological_process cell adhesion|GO:0016567 biological_process protein ubiquitinationGO:0007155 biological_process cell adhesion|GO:0016567 biological_process protein ubiquitination|GO:0005515 molecular_function protein binding)	-	13.93	10.42	7.74	8.43	10.55	9.08	19.1	3.26	2.23	1.56	16.38
BTB-POZ	scaffold4914-augustus0.3	Vun_T01670.1	()	(GO:0005634 cellular_component nucleus|GO:0071472 biological_process cellular response to salt stress|GO:0042631 biological_process cellular response to water deprivation|GO:0016567 biological_process protein ubiquitination|GO:0006970 biological_process response to osmotic stress)	-	10.17	15.36	13.46	16.35	15.97	23.35	20.96	15.26	11.74	9.21	14.87
BTB-POZ	scaffold72963-0.2	Vun_T21839.1	()	(GO:0005635 cellular_component nuclear envelope|GO:0016363 cellular_component nuclear matrix|GO:0030154 biological_process cell differentiation|GO:0007275 biological_process multicellular organismal development|GO:0006355 biological_process regulation of transcription, DNA-templated|GO:0007283 biological_process spermatogenesis|GO:0005515 molecular_function protein binding)	BTB-POZ-MATH / transcription factor	6.68	11.62	12.79	7.22	12.03	14.46	14.09	12.11	9.14	6.97	5.08
BTB-POZ	C35083386-augustus0.1	Vun_T20889.3	()	(GO:0005634 cellular_component nucleus|GO:0005886 cellular_component plasma membrane|GO:0010187 biological_process negative regulation of seed germination|GO:0016567 biological_process protein ubiquitination|GO:0009737 biological_process response to abscisic acid|GO:0009651 biological_process response to salt stress|GO:0005515 molecular_function protein binding)	-	2.88	5.82	7.55	3.92	4.97	9.88	6.36	6.3	4.23	5.69	3.74
BTB-POZ	C35048161-0.0	Vun_T08578.1	()	(GO:0005829 cellular_component cytosol|GO:0005634 cellular_component nucleus|GO:0042802 molecular_function identical protein binding|GO:0071472 biological_process cellular response to salt stress|GO:0016567 biological_process protein ubiquitination|GO:0031396 biological_process regulation of protein ubiquitination|GO:0006970 biological_process response to osmotic stress|GO:0005515 molecular_funct…	BTB-POZ-MATH / transcription factor	25.29	32.6	40.75	27	29.87	31.62	43.54	39.5	31.18	33.31	56.6
BTB-POZ	scaffold28258-0.2_ORF+1	Vun_T06579.2	()	(GO:0005829 cellular_component cytosol|GO:0071472 biological_process cellular response to salt stress|GO:0042631 biological_process cellular response to water deprivation|GO:0016567 biological_process protein ubiquitination|GO:0006970 biological_process response to osmotic stress|GO:0005515 molecular_function protein binding)	-	14.5	20.61	19.89	27.6	20.45	20.3	26.16	18.11	17.31	10.17	16.99
BTB-POZ	scaffold72963-0.3_ORF+1	Vun_T21839.1	()	(GO:0005635 cellular_component nuclear envelope|GO:0016363 cellular_component nuclear matrix|GO:0030154 biological_process cell differentiation|GO:0007275 biological_process multicellular organismal development|GO:0006355 biological_process regulation of transcription, DNA-templated|GO:0007283 biological_process spermatogenesis|GO:0005515 molecular_function protein binding)	BTB-POZ-MATH / transcription factor	6.68	11.62	12.79	7.22	12.03	14.46	14.09	12.11	9.14	6.97	5.08
BTB-POZ	C35059151-0.1_ORF+1	Vun_T19248.1	()	(GO:0016567 biological_process protein ubiquitination)	-	7.87	4.92	5.17	1.63	7.64	7.94	0.71	2.67	1.4	0.77	0.05
BTB-POZ	scaffold87262-processed0.0	Vun_T02192.1	()	(GO:0016567 biological_process protein ubiquitination|GO:0005515 molecular_function protein binding)	BTB-POZ / transcription factor	16.24	24.06	25.91	21.12	4.47	13.97	47.13	2.53	1.19	2	0.39
BTB-POZ	scaffold31724-processed0.0	Vun_T16406.1	()	(GO:0051260 biological_process protein homooligomerization|GO:0016567 biological_process protein ubiquitination|GO:0051260 biological_process protein homooligomerization)	-	1.95	3.03	4.36	1.35	3.18	5.46	3.26	9.1	3.62	1.02	1.46
BTB-POZ	C35062219-0.1	Vun_T08578.1	()	(GO:0005829 cellular_component cytosol|GO:0005634 cellular_component nucleus|GO:0042802 molecular_function identical protein binding|GO:0071472 biological_process cellular response to salt stress|GO:0016567 biological_process protein ubiquitination|GO:0031396 biological_process regulation of protein ubiquitination|GO:0006970 biological_process response to osmotic stress|GO:0005515 molecular_funct…	BTB-POZ-MATH / transcription factor	25.29	32.6	40.75	27	29.87	31.62	43.54	39.5	31.18	33.31	56.6
BTB-POZ	scaffold2916-0.1	Vun_T00881.3	()	(GO:0005886 cellular_component plasma membrane|GO:0004871 molecular_function signal transducer activity|GO:0009785 biological_process blue light signaling pathway|GO:0009638 biological_process phototropism|GO:0016567 biological_process protein ubiquitination)	-	2.03	2.97	2.82	3.15	1.93	3.31	4	0.1	0.03	0	0
BTB-POZ	scaffold24995-0.1	Vun_T02996.1	()	(GO:0016567 biological_process protein ubiquitination|GO:0005515 molecular_function protein binding)	BTB-POZ / transcription factor	13.97	28.02	29.92	10.03	20.43	17.19	18.3	14.09	11.92	7.05	28.74
BTB-POZ	scaffold53071-augustus0.4	Vun_T20889.3	()	(GO:0005634 cellular_component nucleus|GO:0005886 cellular_component plasma membrane|GO:0010187 biological_process negative regulation of seed germination|GO:0016567 biological_process protein ubiquitination|GO:0009737 biological_process response to abscisic acid|GO:0009651 biological_process response to salt stress|GO:0005515 molecular_function protein binding)	-	2.88	5.82	7.55	3.92	4.97	9.88	6.36	6.3	4.23	5.69	3.74
BTB-POZ	scaffold72963-augustus0.4	Vun_T21839.1	()	(GO:0005635 cellular_component nuclear envelope|GO:0016363 cellular_component nuclear matrix|GO:0030154 biological_process cell differentiation|GO:0007275 biological_process multicellular organismal development|GO:0006355 biological_process regulation of transcription, DNA-templated|GO:0007283 biological_process spermatogenesis|GO:0005515 molecular_function protein binding)	BTB-POZ-MATH / transcription factor	6.68	11.62	12.79	7.22	12.03	14.46	14.09	12.11	9.14	6.97	5.08
BTB-POZ	scaffold28258-processed0.2	Vun_T06579.2	()	(GO:0005829 cellular_component cytosol|GO:0071472 biological_process cellular response to salt stress|GO:0042631 biological_process cellular response to water deprivation|GO:0016567 biological_process protein ubiquitination|GO:0006970 biological_process response to osmotic stress|GO:0005515 molecular_function protein binding)	-	14.5	20.61	19.89	27.6	20.45	20.3	26.16	18.11	17.31	10.17	16.99
BTB-POZ	C35052853-0.0	Vun_T19997.1	()	(GO:0005634 cellular_component nucleus|GO:1901149 molecular_function salicylic acid binding|GO:0009816 biological_process defense response to bacterium, incompatible interaction|GO:0009817 biological_process defense response to fungus, incompatible interaction|GO:0080185 biological_process effector dependent induction by symbiont of host immune response|GO:0016567 biological_process protein ubiqu…	Hap2/NF-YA / transcription factor	9.49	23.47	37.42	10.26	8.26	11.22	15.89	5.23	2.95	2.32	2.54
BTB-POZ	scaffold95098-0.1	Vun_T01668.3	()	(GO:0005634 cellular_component nucleus|GO:0071472 biological_process cellular response to salt stress|GO:0042631 biological_process cellular response to water deprivation|GO:0016567 biological_process protein ubiquitination|GO:0006970 biological_process response to osmotic stress|GO:0005515 molecular_function protein binding)	-	8.7	31.57	51.31	11.55	11.99	14.42	14.43	11.74	8.59	8.63	64.79
BTB-POZ	scaffold48435-0.2	Vun_T20248.3	()	(GO:0005634 cellular_component nucleus|GO:0046982 molecular_function protein heterodimerization activity|GO:0042803 molecular_function protein homodimerization activity|GO:0016567 biological_process protein ubiquitination|GO:0010114 biological_process response to red light|GO:0005515 molecular_function protein binding)	BTB-POZ / transcription factor	7.42	9	10.38	8.27	10.56	8.9	12.3	11.37	7.85	6.7	8.89
BTB-POZ	scaffold60389-processed0.0	Vun_T16529.1	()	(GO:0051260 biological_process protein homooligomerization|GO:0016567 biological_process protein ubiquitination|GO:0051260 biological_process protein homooligomerization)	WD40-like / transcription factor	3.56	32.48	173.34	4.23	12.2	11.79	19.89	3.16	2.28	1.38	6.59
BTB-POZ	scaffold44397-0.0	Vun_T06579.2	()	(GO:0005829 cellular_component cytosol|GO:0071472 biological_process cellular response to salt stress|GO:0042631 biological_process cellular response to water deprivation|GO:0016567 biological_process protein ubiquitination|GO:0006970 biological_process response to osmotic stress|GO:0005515 molecular_function protein binding)	-	14.5	20.61	19.89	27.6	20.45	20.3	26.16	18.11	17.31	10.17	16.99
BTB-POZ	scaffold4914-0.1	Vun_T01669.1	()	(GO:0005634 cellular_component nucleus|GO:0071472 biological_process cellular response to salt stress|GO:0042631 biological_process cellular response to water deprivation|GO:0016567 biological_process protein ubiquitination|GO:0006970 biological_process response to osmotic stress|GO:0005515 molecular_function protein binding)	BTB-POZ / transcription factor	26.95	47.13	66.16	43.71	35.95	36.48	56.82	45.19	32.05	20.9	44.65
BTB-POZ	scaffold72579-processed0.0	Vun_T05222.1	()	(GO:0016021 cellular_component integral component of membrane|GO:0000325 cellular_component plant-type vacuole|GO:0005774 cellular_component vacuolar membrane|GO:0005773 cellular_component vacuole|GO:0005524 molecular_function ATP binding|GO:0042626 molecular_function ATPase activity, coupled to transmembrane movement of substances|GO:0008281 molecular_function sulfonylurea receptor activity|GO:0…	BTB-POZ / transcription factor	3.3	4.86	5.45	3.72	5.02	4.58	2.95	3.17	1.65	0.62	0.85
BTB-POZ	scaffold29348-augustus0.1	Vun_T02192.1	()	(GO:0016567 biological_process protein ubiquitination|GO:0005515 molecular_function protein binding)	BTB-POZ / transcription factor	16.24	24.06	25.91	21.12	4.47	13.97	47.13	2.53	1.19	2	0.39
BTB-POZ	scaffold95098-augustus0.2	Vun_T01668.3	()	(GO:0005634 cellular_component nucleus|GO:0071472 biological_process cellular response to salt stress|GO:0042631 biological_process cellular response to water deprivation|GO:0016567 biological_process protein ubiquitination|GO:0006970 biological_process response to osmotic stress|GO:0005515 molecular_function protein binding)	-	8.7	31.57	51.31	11.55	11.99	14.42	14.43	11.74	8.59	8.63	64.79
BTB-POZ	scaffold94063-augustus0.2	Vun_T22785.4	()	(GO:0005634 cellular_component nucleus|GO:0005886 cellular_component plasma membrane|GO:0010187 biological_process negative regulation of seed germination|GO:0016567 biological_process protein ubiquitination|GO:0009737 biological_process response to abscisic acid|GO:0009651 biological_process response to salt stress|GO:0005515 molecular_function protein binding)	-	2.95	5	6.4	3.39	5.54	7.13	6.82	6.42	5.49	5.04	1.8
BTB-POZ	C35059149-augustus0.2	Vun_T17619.2	()	(GO:0009873 biological_process ethylene-activated signaling pathway|GO:0016567 biological_process protein ubiquitination|GO:0010364 biological_process regulation of ethylene biosynthetic process|GO:0005515 molecular_function protein binding)	BTB-POZ / transcription factor	4.84	9.11	8.95	11.24	8.66	9.46	8.33	5.8	3.33	2.48	0.85
BTB-POZ	scaffold84948-0.0	Vun_T14280.1	()	(GO:0051260 biological_process protein homooligomerization|GO:0016567 biological_process protein ubiquitination|GO:0051260 biological_process protein homooligomerization)	BTB-POZ / transcription factor	12.74	21.53	16.49	13.97	11.95	19.07	35.58	5.67	5.54	3.38	2.3
BTB-POZ	C35072002-augustus0.1	Vun_T06579.2	()	(GO:0005829 cellular_component cytosol|GO:0071472 biological_process cellular response to salt stress|GO:0042631 biological_process cellular response to water deprivation|GO:0016567 biological_process protein ubiquitination|GO:0006970 biological_process response to osmotic stress|GO:0005515 molecular_function protein binding)	-	14.5	20.61	19.89	27.6	20.45	20.3	26.16	18.11	17.31	10.17	16.99
BTB-POZ	scaffold48435-augustus0.3_ORF+1	Vun_T17218.1	()	(GO:0003743 molecular_function translation initiation factor activity|GO:0003723 molecular_function RNA binding|GO:0003743 molecular_function translation initiation factor activity|GO:0006413 biological_process translational initiation)	-	58.19	84.91	46.26	144.05	89.96	69.43	140.1	50	71.05	81.24	122.28
BTB-POZ	scaffold34458-augustus0.3	Vun_T20248.3	()	(GO:0005634 cellular_component nucleus|GO:0046982 molecular_function protein heterodimerization activity|GO:0042803 molecular_function protein homodimerization activity|GO:0016567 biological_process protein ubiquitination|GO:0010114 biological_process response to red light|GO:0005515 molecular_function protein binding)	BTB-POZ / transcription factor	7.42	9	10.38	8.27	10.56	8.9	12.3	11.37	7.85	6.7	8.89
BTB-POZ	scaffold48914-0.0	Vun_T17836.1	()	(GO:0016567 biological_process protein ubiquitination|GO:0005515 molecular_function protein binding)	ABTB / transcription factor	3.62	4.59	5.34	3.54	6.48	7.11	10.35	7.49	4.21	3.06	3.5
BTB-POZ	scaffold95906-0.0	Vun_T12365.1	()	(GO:0016567 biological_process protein ubiquitination|GO:0005515 molecular_function protein binding)	-	0.39	3.39	3.47	4.49	13.73	1.62	0.18	2.59	0.92	1.06	0.14
BTB-POZ	scaffold34458-0.1	Vun_T20248.3	()	(GO:0005634 cellular_component nucleus|GO:0046982 molecular_function protein heterodimerization activity|GO:0042803 molecular_function protein homodimerization activity|GO:0016567 biological_process protein ubiquitination|GO:0010114 biological_process response to red light|GO:0005515 molecular_function protein binding)	BTB-POZ / transcription factor	7.42	9	10.38	8.27	10.56	8.9	12.3	11.37	7.85	6.7	8.89
BTB-POZ	scaffold87396-0.0	Vun_T16272.1	()	(GO:0005770 cellular_component late endosome|GO:0005886 cellular_component plasma membrane|GO:0045176 biological_process apical protein localization|GO:0010540 biological_process basipetal auxin transport|GO:0048825 biological_process cotyledon development|GO:0009908 biological_process flower development|GO:0010229 biological_process inflorescence development|GO:0048827 biological_process phyllom…	-	0.13	5.79	11.06	1.78	1.26	0.56	0.62	7.33	4.65	0.62	0.01
BTB-POZ	C35065881-processed0.0	Vun_T14157.1	()	(GO:0009873 biological_process ethylene-activated signaling pathway|GO:0016567 biological_process protein ubiquitination|GO:0005515 molecular_function protein binding|GO:0016021 cellular_component integral component of membrane|GO:0005524 molecular_function ATP binding|GO:0004674 molecular_function protein serine/threonine kinase activity|GO:0005515 molecular_function protein binding|GO:0004672 m…	BTB-POZ / transcription factor	1.05	6.88	10.51	3.59	2.22	2.62	1.97	1.1	0.62	0.16	0.07
BTB-POZ	C35073790-augustus0.1	Vun_T14157.2	()	(GO:0009873 biological_process ethylene-activated signaling pathway|GO:0016567 biological_process protein ubiquitination|GO:0005515 molecular_function protein binding|GO:0016021 cellular_component integral component of membrane|GO:0005524 molecular_function ATP binding|GO:0004674 molecular_function protein serine/threonine kinase activity|GO:0005515 molecular_function protein binding|GO:0004672 m…	-	2.06	8.52	6.08	5.3	3.34	3.57	2.95	2.42	1.08	0.49	0.18
BTB-POZ	scaffold53071-0.3	Vun_T20889.3	()	(GO:0005634 cellular_component nucleus|GO:0005886 cellular_component plasma membrane|GO:0010187 biological_process negative regulation of seed germination|GO:0016567 biological_process protein ubiquitination|GO:0009737 biological_process response to abscisic acid|GO:0009651 biological_process response to salt stress|GO:0005515 molecular_function protein binding)	-	2.88	5.82	7.55	3.92	4.97	9.88	6.36	6.3	4.23	5.69	3.74
BTB-POZ	scaffold92804-0.1	Vun_T08075.2	()	(GO:0007155 biological_process cell adhesion|GO:0016567 biological_process protein ubiquitinationGO:0007155 biological_process cell adhesion|GO:0016567 biological_process protein ubiquitination|GO:0005515 molecular_function protein binding)	-	13.93	10.42	7.74	8.43	10.55	9.08	19.1	3.26	2.23	1.56	16.38
BTB-POZ	scaffold56665-processed0.0	Vun_T15414.1	()	(GO:0031463 cellular_component Cul3-RING ubiquitin ligase complex|GO:0016567 biological_process protein ubiquitination|GO:0005515 molecular_function protein binding|GO:0031463 cellular_component Cul3-RING ubiquitin ligase complex|GO:0016567 biological_process protein ubiquitination)	BTB-POZ / transcription factor	2.43	3.87	5.66	16.07	4.52	6.59	11.38	6.79	3.42	2.36	0.28
BTB-POZ	scaffold74734-augustus0.3	Vun_T05222.1	()	(GO:0016021 cellular_component integral component of membrane|GO:0000325 cellular_component plant-type vacuole|GO:0005774 cellular_component vacuolar membrane|GO:0005773 cellular_component vacuole|GO:0005524 molecular_function ATP binding|GO:0042626 molecular_function ATPase activity, coupled to transmembrane movement of substances|GO:0008281 molecular_function sulfonylurea receptor activity|GO:0…	BTB-POZ / transcription factor	3.3	4.86	5.45	3.72	5.02	4.58	2.95	3.17	1.65	0.62	0.85
BTB-POZ	C35036041-0.0	Vun_T16088.1	()	(GO:0005770 cellular_component late endosome|GO:0005886 cellular_component plasma membrane|GO:0045176 biological_process apical protein localization|GO:0010540 biological_process basipetal auxin transport|GO:0048825 biological_process cotyledon development|GO:0009908 biological_process flower development|GO:0010229 biological_process inflorescence development|GO:0048827 biological_process phyllom…	-	2.88	5.52	4.34	11.11	4.65	3.28	4.05	8.84	3.6	1.73	6.72
BTB-POZ	C35029715-0.0	Vun_T16985.1	()	(GO:0005634 cellular_component nucleus|GO:1901149 molecular_function salicylic acid binding|GO:0009816 biological_process defense response to bacterium, incompatible interaction|GO:0009817 biological_process defense response to fungus, incompatible interaction|GO:0080185 biological_process effector dependent induction by symbiont of host immune response|GO:0016567 biological_process protein ubiqu…	ABTB / transcription factor	6.41	17.46	49	7.45	2.89	2.79	6.06	0.85	0.44	0.62	0.12
BTB-POZ	C35059149-0.1_ORF+1	Vun_T17619.2	()	(GO:0009873 biological_process ethylene-activated signaling pathway|GO:0016567 biological_process protein ubiquitination|GO:0010364 biological_process regulation of ethylene biosynthetic process|GO:0005515 molecular_function protein binding)	BTB-POZ / transcription factor	4.84	9.11	8.95	11.24	8.66	9.46	8.33	5.8	3.33	2.48	0.85
bZIP	scaffold89993-0.0	Vun_T13061.1	()	(GO:0005634 cellular_component nucleus|GO:0043565 molecular_function sequence-specific DNA binding|GO:0003700 molecular_function sequence-specific DNA binding transcription factor activity|GO:0045892 biological_process negative regulation of transcription, DNA-templated|GO:0006351 biological_process transcription, DNA-templated|GO:0003700 molecular_function sequence-specific DNA binding transcrip…	WRKY / transcription factor	2.4	1.97	10.99	1.17	1.07	1.17	19.57	0.09	0.19	0.21	0.01
bZIP	scaffold27066-augustus0.4	Vun_T11340.17	()	(GO:0005794 cellular_component Golgi apparatus|GO:0008289 molecular_function lipid binding|GO:0006869 biological_process lipid transport|GO:0042157 biological_process lipoprotein metabolic process|GO:0005576 cellular_component extracellular region)	-	2.45	3.77	3.51	3.15	4.1	6.28	4.08	5.74	4.15	2.72	0.99
bZIP	scaffold50021-0.0	Vun_T09212.1	()	(GO:0005634 cellular_component nucleus|GO:0043565 molecular_function sequence-specific DNA binding|GO:0003700 molecular_function sequence-specific DNA binding transcription factor activity|GO:0006351 biological_process transcription, DNA-templated|GO:0003700 molecular_function sequence-specific DNA binding transcription factor activity|GO:0043565 molecular_function sequence-specific DNA binding|G…	bZIP / transcription factor	3.52	2.61	3.55	3.96	4.58	5.81	5.71	5.46	4.04	2.31	0.28
bZIP	scaffold32912-processed0.2	Vun_T21996.2	()	()	-	3.41	8.42	14.31	2.45	2.23	1.64	2.6	3.72	1.15	0.61	0.38
bZIP	scaffold56601-0.0	Vun_T20986.1	()	(GO:0035251 molecular_function UDP-glucosyltransferase activity)	-	1.28	0.39	0.66	37.39	0.11	0.42	0.71	0.1	0.1	0.3	0.05
bZIP	scaffold83564-0.1	Vun_T05753.1	()	(GO:0005634 cellular_component nucleus|GO:0003677 molecular_function DNA binding|GO:0043565 molecular_function sequence-specific DNA binding|GO:0003700 molecular_function sequence-specific DNA binding transcription factor activity|GO:0009738 biological_process abscisic acid-activated signaling pathway|GO:0009737 biological_process response to abscisic acid|GO:0006351 biological_process transcript…	bZIP / transcription factor	2.83	8.99	6.6	5.09	5.88	6.35	10.18	142.28	197.89	30.91	0.06
bZIP	C35080492-processed0.1	Vun_T14259.2	()	()	-	1.47	14.57	19.13	5.8	12.46	9.44	2.15	6.65	3.03	0.79	0.72
bZIP	scaffold20739-augustus0.2	Vun_T11512.1	()	(GO:0005871 cellular_component kinesin complex|GO:0043531 molecular_function ADP binding|GO:0005524 molecular_function ATP binding|GO:0016887 molecular_function ATPase activity|GO:0005509 molecular_function calcium ion binding|GO:0005516 molecular_function calmodulin binding|GO:0008017 molecular_function microtubule binding|GO:0003777 molecular_function microtubule motor activity|GO:0016491 molec…	-	3.45	4.62	6.52	7.07	4.81	7.01	4.16	1.65	0.51	0.26	0.07
bZIP	scaffold83142-processed0.0	Vun_T19015.1	()	(GO:0005634 cellular_component nucleus|GO:0003677 molecular_function DNA binding|GO:0043565 molecular_function sequence-specific DNA binding|GO:0003700 molecular_function sequence-specific DNA binding transcription factor activity|GO:0009738 biological_process abscisic acid-activated signaling pathway|GO:0009737 biological_process response to abscisic acid|GO:0006351 biological_process transcript…	-	4.07	8.39	6.58	5.85	3.69	6.01	7.17	4.88	2.44	1.09	1.9
bZIP	scaffold62324-processed0.1	Vun_T22187.1	()	(GO:0005634 cellular_component nucleus|GO:0043565 molecular_function sequence-specific DNA binding|GO:0003700 molecular_function sequence-specific DNA binding transcription factor activity|GO:0006351 biological_process transcription, DNA-templated|GO:0003700 molecular_function sequence-specific DNA binding transcription factor activity|GO:0043565 molecular_function sequence-specific DNA binding|G…	bZIP / transcription factor	12.33	142.71	141.99	33.24	52.54	27.16	25.36	20.86	19.95	6.04	12.99
bZIP	scaffold7112-0.1	Vun_T11647.1	()	()	-	0.35	0.93	1.61	2.82	3.68	1.85	0.22	5.06	4.75	1.66	0
bZIP	C35014375-processed0.0	Vun_T03002.1	()	(GO:0005634 cellular_component nucleus|GO:0043565 molecular_function sequence-specific DNA binding|GO:0003700 molecular_function sequence-specific DNA binding transcription factor activity|GO:0006351 biological_process transcription, DNA-templated|GO:0003700 molecular_function sequence-specific DNA binding transcription factor activity|GO:0043565 molecular_function sequence-specific DNA binding|G…	bZIP / transcription factor	43.76	42.96	176.5	70.28	136.19	179.97	345.02	66.8	61.02	38.91	46.86
bZIP	scaffold25718-0.2	Vun_T07273.1	()	(GO:0005634 cellular_component nucleus|GO:0043565 molecular_function sequence-specific DNA binding|GO:0003700 molecular_function sequence-specific DNA binding transcription factor activity|GO:0009735 biological_process response to cytokinin|GO:0006351 biological_process transcription, DNA-templated|GO:0003677 molecular_function DNA binding|GO:0003700 molecular_function sequence-specific DNA bindi…	-	11.23	17.1	26.85	7.6	21.06	30.8	28.1	13.98	8.21	4.68	0.19
bZIP	scaffold43534-augustus0.2	Vun_T03334.1	()	(GO:0005634 cellular_component nucleus|GO:0043565 molecular_function sequence-specific DNA binding|GO:0003700 molecular_function sequence-specific DNA binding transcription factor activity|GO:0003700 molecular_function sequence-specific DNA binding transcription factor activity|GO:0043565 molecular_function sequence-specific DNA binding|GO:0006355 biological_process regulation of transcription, D…	bZIP / transcription factor	13.17	64.46	111.2	16.9	40.76	46.57	31.3	43.51	37.13	24.67	94.72
bZIP	scaffold68694-0.0_ORF-3	Vun_T02670.1	()	(GO:0005634 cellular_component nucleus|GO:0043565 molecular_function sequence-specific DNA binding|GO:0003700 molecular_function sequence-specific DNA binding transcription factor activity|GO:0006351 biological_process transcription, DNA-templated)	bZIP / transcription factor	0.42	4.93	3.55	0.79	2.37	2.22	1	2.75	1.45	2.02	0.53
bZIP	scaffold41085-augustus0.10	Vun_T04254.1	()	()	-	3.67	0.86	0.95	61.02	0.56	1.85	5.17	0.31	0.53	2.55	22.09
bZIP	scaffold33880-augustus0.6	Vun_T06467.1	()	(GO:0005737 cellular_component cytoplasm|GO:0005634 cellular_component nucleus|GO:0051019 molecular_function mitogen-activated protein kinase binding|GO:0043565 molecular_function sequence-specific DNA binding|GO:0003700 molecular_function sequence-specific DNA binding transcription factor activity|GO:0009970 biological_process cellular response to sulfate starvation|GO:0006952 biological_process…	bZIP / transcription factor	14.35	30.98	21.59	6.47	10.08	11.72	28.65	7.84	7.29	5.51	1.7
bZIP	scaffold72305-processed0.1	Vun_T20779.1	()	(GO:0005737 cellular_component cytoplasm|GO:0005634 cellular_component nucleus|GO:0051019 molecular_function mitogen-activated protein kinase binding|GO:0043565 molecular_function sequence-specific DNA binding|GO:0003700 molecular_function sequence-specific DNA binding transcription factor activity|GO:0009970 biological_process cellular response to sulfate starvation|GO:0006952 biological_process…	bZIP / transcription factor	4.88	20.39	41.7	6.9	7.27	10.68	22.8	8.8	6.8	4.91	4.84
bZIP	scaffold18884-0.0	Vun_T20986.1	()	(GO:0035251 molecular_function UDP-glucosyltransferase activity)	-	1.28	0.39	0.66	37.39	0.11	0.42	0.71	0.1	0.1	0.3	0.05
bZIP	scaffold95606-0.0	Vun_T13445.3	()	(GO:0005634 cellular_component nucleus|GO:0043565 molecular_function sequence-specific DNA binding|GO:0003700 molecular_function sequence-specific DNA binding transcription factor activity|GO:0006351 biological_process transcription, DNA-templated|GO:0003677 molecular_function DNA binding|GO:0006351 biological_process transcription, DNA-templated|GO:0006355 biological_process regulation of transc…	-	8.84	13.35	17.52	12.95	14.53	15.54	22.76	15.72	8.47	5.6	2.29
bZIP	scaffold51773-0.3	Vun_T15784.2	()	(GO:0005634 cellular_component nucleus|GO:0008289 molecular_function lipid binding|GO:0003700 molecular_function sequence-specific DNA binding transcription factor activity|GO:0044212 molecular_function transcription regulatory region DNA binding|GO:0030154 biological_process cell differentiation|GO:0009855 biological_process determination of bilateral symmetry|GO:0010014 biological_process meris…	Homobox-WOX / transcription factor	3.41	17.61	23.69	3.11	17.86	13.42	2.29	7.18	3.67	1.41	0.23
bZIP	scaffold69047-processed0.2	Vun_T13445.1	()	(GO:0005634 cellular_component nucleus|GO:0043565 molecular_function sequence-specific DNA binding|GO:0003700 molecular_function sequence-specific DNA binding transcription factor activity|GO:0006351 biological_process transcription, DNA-templated|GO:0003677 molecular_function DNA binding|GO:0006351 biological_process transcription, DNA-templated|GO:0006355 biological_process regulation of transc…	-	5.43	5.45	7.82	7.8	8.38	6.48	8.46	8.11	4.93	4.94	5.77
bZIP	scaffold75088-0.2	Vun_T20986.1	()	(GO:0035251 molecular_function UDP-glucosyltransferase activity)	-	1.28	0.39	0.66	37.39	0.11	0.42	0.71	0.1	0.1	0.3	0.05
bZIP	scaffold93398-0.1	Vun_T12260.1	()	(GO:0005634 cellular_component nucleus|GO:0043565 molecular_function sequence-specific DNA binding|GO:0003700 molecular_function sequence-specific DNA binding transcription factor activity|GO:0006351 biological_process transcription, DNA-templated|GO:0003700 molecular_function sequence-specific DNA binding transcription factor activity|GO:0043565 molecular_function sequence-specific DNA binding|G…	bZIP / transcription factor	0.29	5.09	7.26	0.22	0.24	0.23	0.39	2.13	1.13	0.91	0.66
bZIP	scaffold69047-0.2_ORF+1	Vun_T13445.1	()	(GO:0005634 cellular_component nucleus|GO:0043565 molecular_function sequence-specific DNA binding|GO:0003700 molecular_function sequence-specific DNA binding transcription factor activity|GO:0006351 biological_process transcription, DNA-templated|GO:0003677 molecular_function DNA binding|GO:0006351 biological_process transcription, DNA-templated|GO:0006355 biological_process regulation of transc…	-	5.43	5.45	7.82	7.8	8.38	6.48	8.46	8.11	4.93	4.94	5.77
bZIP	scaffold48200-0.5_ORF+1	Vun_T09859.2	()	(GO:0003700 molecular_function sequence-specific DNA binding transcription factor activity|GO:0043565 molecular_function sequence-specific DNA binding|GO:0006355 biological_process regulation of transcription, DNA-templated)	bZIP / transcription factor	12.28	22.14	16.3	19.29	19.55	17.35	19.47	10.87	9.57	5.38	7.23
bZIP	scaffold50035-augustus0.6	Vun_T11018.2	()	(GO:0005634 cellular_component nucleus|GO:0043565 molecular_function sequence-specific DNA binding|GO:0003700 molecular_function sequence-specific DNA binding transcription factor activity|GO:0009738 biological_process abscisic acid-activated signaling pathway|GO:0006351 biological_process transcription, DNA-templated|GO:0003700 molecular_function sequence-specific DNA binding transcription facto…	-	22.8	28	25.62	4.75	9.7	5.38	5.4	2.98	0.78	0.28	0.86
bZIP	C35084640-0.0	Vun_T04501.1	()	()	bZIP / transcription factor	1.01	6.04	7.81	11.74	19.55	11.28	2.17	16.56	6.95	1.93	0.53
bZIP	C35048945-augustus0.1	Vun_T01297.1	()	(GO:0005634 cellular_component nucleus|GO:0009506 cellular_component plasmodesma|GO:0004402 molecular_function histone acetyltransferase activity|GO:0042393 molecular_function histone binding|GO:0008327 molecular_function methyl-CpG binding|GO:0008270 molecular_function zinc ion binding|GO:0016573 biological_process histone acetylation|GO:0043966 biological_process histone H3 acetylation|GO:00439…	PHD / transcription factor	10.39	14.56	11.13	8.92	4.83	7.98	8.73	5.32	3.02	2.09	0.87
bZIP	scaffold35398-processed0.0	Vun_T11440.1	()	(GO:0005634 cellular_component nucleus|GO:0043565 molecular_function sequence-specific DNA binding|GO:0003700 molecular_function sequence-specific DNA binding transcription factor activity|GO:0006351 biological_process transcription, DNA-templated)	bZIP / transcription factor	0.94	8.72	3.26	8.36	2.93	1.72	3.49	27.15	13.52	9.21	0.01
bZIP	scaffold19488-processed0.3	Vun_T24736.1	()	(GO:0009507 cellular_component chloroplast|GO:0009941 cellular_component chloroplast envelope|GO:0009707 cellular_component chloroplast outer membrane|GO:0005829 cellular_component cytosol|GO:0016021 cellular_component integral component of membrane|GO:0016020 cellular_component membrane|GO:0009536 cellular_component plastid|GO:0005525 molecular_function GTP binding|GO:0003924 molecular_function …	-	22.1	22.01	9.43	10.37	17.91	15.28	6.81	27.36	14.82	8.81	47.62
bZIP	scaffold18360-processed0.0	Vun_T21999.1	()	(GO:0005634 cellular_component nucleus|GO:0043565 molecular_function sequence-specific DNA binding|GO:0003700 molecular_function sequence-specific DNA binding transcription factor activity|GO:0006351 biological_process transcription, DNA-templated|GO:0003700 molecular_function sequence-specific DNA binding transcription factor activity|GO:0043565 molecular_function sequence-specific DNA binding|G…	bZIP / transcription factor	27.08	116.02	84.86	101.67	88.43	154.51	117.44	37.15	20.56	31.69	1.08
bZIP	scaffold50035-0.4	Vun_T11018.2	()	(GO:0005634 cellular_component nucleus|GO:0043565 molecular_function sequence-specific DNA binding|GO:0003700 molecular_function sequence-specific DNA binding transcription factor activity|GO:0009738 biological_process abscisic acid-activated signaling pathway|GO:0006351 biological_process transcription, DNA-templated|GO:0003700 molecular_function sequence-specific DNA binding transcription facto…	-	22.8	28	25.62	4.75	9.7	5.38	5.4	2.98	0.78	0.28	0.86
bZIP	scaffold94871-augustus0.2	Vun_T20339.1	()	(GO:0005634 cellular_component nucleus|GO:0046982 molecular_function protein heterodimerization activity|GO:0042803 molecular_function protein homodimerization activity|GO:0043565 molecular_function sequence-specific DNA binding|GO:0003700 molecular_function sequence-specific DNA binding transcription factor activity|GO:0071333 biological_process cellular response to glucose stimulus|GO:0006351 b…	bZIP / transcription factor	11	86.18	68.35	26.76	17.45	19.57	31.32	22.01	14.6	15.2	0.16
bZIP	C35082664-processed0.0	Vun_T04477.2	()	(GO:0030136 cellular_component clathrin-coated vesicle|GO:0005829 cellular_component cytosol|GO:0005783 cellular_component endoplasmic reticulum|GO:0005789 cellular_component endoplasmic reticulum membrane|GO:0033116 cellular_component endoplasmic reticulum-Golgi intermediate compartment membrane|GO:0032580 cellular_component Golgi cisterna membrane|GO:0071556 cellular_component integral componen…	-	2.13	2.79	2	3.28	3.24	5.77	2.63	3.17	1.75	0.92	2.27
bZIP	scaffold74439-augustus0.3	Vun_T18105.2	()	()	-	2.85	4.45	9.51	3.66	3.5	3.06	2.2	2.37	1.36	0.87	0.04
bZIP	scaffold8010-0.0	Vun_T15955.2	()	()	-	2.62	2.59	3.13	3.39	2.35	3.13	2.39	3.26	2.03	1.92	3.91
bZIP	scaffold2735-processed0.3	Vun_T14365.1	()	(GO:0005634 cellular_component nucleus|GO:0043565 molecular_function sequence-specific DNA binding|GO:0003700 molecular_function sequence-specific DNA binding transcription factor activity|GO:0006351 biological_process transcription, DNA-templated|GO:0003700 molecular_function sequence-specific DNA binding transcription factor activity|GO:0043565 molecular_function sequence-specific DNA binding|G…	bZIP / transcription factor	4.35	8.07	8.99	37.02	3.5	4.66	1.34	0	0.09	0	0
bZIP	scaffold47780-processed0.0	Vun_T00951.1	()	()	-	0.31	0.3	4.96	0.23	0.31	1.07	1.22	7.97	2.7	1.44	16.23
bZIP	scaffold45295-processed0.2	Vun_T14365.1	()	(GO:0005634 cellular_component nucleus|GO:0043565 molecular_function sequence-specific DNA binding|GO:0003700 molecular_function sequence-specific DNA binding transcription factor activity|GO:0006351 biological_process transcription, DNA-templated|GO:0003700 molecular_function sequence-specific DNA binding transcription factor activity|GO:0043565 molecular_function sequence-specific DNA binding|G…	bZIP / transcription factor	4.35	8.07	8.99	37.02	3.5	4.66	1.34	0	0.09	0	0
bZIP	C35068348-0.0	Vun_T15784.1	()	(GO:0005634 cellular_component nucleus|GO:0008289 molecular_function lipid binding|GO:0003700 molecular_function sequence-specific DNA binding transcription factor activity|GO:0044212 molecular_function transcription regulatory region DNA binding|GO:0030154 biological_process cell differentiation|GO:0009855 biological_process determination of bilateral symmetry|GO:0010014 biological_process meris…	-	2.66	17.23	23.31	2.95	15.59	14.16	2.85	6.09	3.42	1.3	0.28
bZIP	scaffold81216-augustus0.2	Vun_T05554.1	()	(GO:0005737 cellular_component cytoplasm|GO:0005634 cellular_component nucleus|GO:0003677 molecular_function DNA binding|GO:0043565 molecular_function sequence-specific DNA binding|GO:0003700 molecular_function sequence-specific DNA binding transcription factor activity|GO:0044212 molecular_function transcription regulatory region DNA binding|GO:0010629 biological_process negative regulation of g…	bZIP / transcription factor	17.5	17.69	29.39	25.21	20.54	31.47	28.87	16.7	14.1	10.48	6.24
bZIP	scaffold21125-0.2	Vun_T15526.1	()	()	-	2.56	3.21	4.73	4.11	4.36	5.49	4.45	6.69	4.31	2.04	0.28
bZIP	scaffold70040-0.1	Vun_T24287.9	()	(GO:0005829 cellular_component cytosol|GO:0008234 molecular_function cysteine-type peptidase activity|GO:0036459 molecular_function ubiquitinyl hydrolase activity|GO:0006511 biological_process ubiquitin-dependent protein catabolic process|GO:0005515 molecular_function protein binding|GO:0036459 molecular_function ubiquitinyl hydrolase activity|GO:0006511 biological_process ubiquitin-dependent pro…	-	5.28	8.17	6.97	4.93	4.04	6.13	9.32	7.48	4.8	5.32	4.38
bZIP	scaffold86041-0.0	Vun_T11287.2	()	(GO:0005634 cellular_component nucleus|GO:0003677 molecular_function DNA binding|GO:0043565 molecular_function sequence-specific DNA binding|GO:0003700 molecular_function sequence-specific DNA binding transcription factor activity|GO:0006351 biological_process transcription, DNA-templated|GO:0003700 molecular_function sequence-specific DNA binding transcription factor activity|GO:0043565 molecula…	bZIP / transcription factor	15.04	33.03	20.79	23.3	26.72	35.84	25.37	20.87	14.13	12.15	12.71
bZIP	scaffold60349-augustus0.6	Vun_T08050.2	()	(GO:0005634 cellular_component nucleus|GO:0043565 molecular_function sequence-specific DNA binding|GO:0003700 molecular_function sequence-specific DNA binding transcription factor activity|GO:0042742 biological_process defense response to bacterium|GO:0009409 biological_process response to cold|GO:0006351 biological_process transcription, DNA-templated|GO:0003700 molecular_function sequence-speci…	-	6.36	8.59	14.07	5.48	2.81	10.41	16.84	0.57	0.43	0.54	2
bZIP	scaffold30057-0.3	Vun_T24808.4	()	(GO:0005634 cellular_component nucleus|GO:0005516 molecular_function calmodulin binding|GO:0043565 molecular_function sequence-specific DNA binding|GO:0003700 molecular_function sequence-specific DNA binding transcription factor activity|GO:0042742 biological_process defense response to bacterium|GO:0009626 biological_process plant-type hypersensitive response|GO:0009862 biological_process system…	-	1.52	4.15	4.14	5.96	1.03	1.13	9.91	0.78	0.63	0.06	0.07
bZIP	scaffold43534-0.1	Vun_T03334.1	()	(GO:0005634 cellular_component nucleus|GO:0043565 molecular_function sequence-specific DNA binding|GO:0003700 molecular_function sequence-specific DNA binding transcription factor activity|GO:0003700 molecular_function sequence-specific DNA binding transcription factor activity|GO:0043565 molecular_function sequence-specific DNA binding|GO:0006355 biological_process regulation of transcription, D…	bZIP / transcription factor	13.17	64.46	111.2	16.9	40.76	46.57	31.3	43.51	37.13	24.67	94.72
bZIP	scaffold45235-augustus0.2	Vun_T15800.2	()	(GO:0005789 cellular_component endoplasmic reticulum membrane|GO:0016021 cellular_component integral component of membrane|GO:0005634 cellular_component nucleus|GO:0043565 molecular_function sequence-specific DNA binding|GO:0003700 molecular_function sequence-specific DNA binding transcription factor activity|GO:0030968 biological_process endoplasmic reticulum unfolded protein response|GO:0002376…	bZIP / transcription factor	1.43	3.7	15.76	2.16	1.57	2.52	2.55	4.15	2.87	1.24	5.78
bZIP	scaffold51700-processed0.2	Vun_T08818.1	()	(GO:0045177 cellular_component apical part of cell|GO:0005814 cellular_component centriole|GO:0036064 cellular_component ciliary basal body|GO:0000242 cellular_component pericentriolar material|GO:0000922 cellular_component spindle pole|GO:0007067 biological_process mitotic nuclear division|GO:0005515 molecular_function protein binding)	WD40-like / transcription factor	1.61	3.93	4.42	3.14	5.61	6.18	3.19	8.21	3.94	1.84	0.61
bZIP	C35084172-augustus0.2	Vun_T05798.1	()	(GO:0005634 cellular_component nucleus|GO:0043565 molecular_function sequence-specific DNA binding|GO:0003700 molecular_function sequence-specific DNA binding transcription factor activity|GO:0006351 biological_process transcription, DNA-templated|GO:0003700 molecular_function sequence-specific DNA binding transcription factor activity|GO:0043565 molecular_function sequence-specific DNA binding|G…	bZIP / transcription factor	2.92	15.88	13.62	10.5	14.27	24.11	13.78	7.2	5.37	4.53	0.74
bZIP	scaffold50035-0.2_ORF+1	Vun_T11018.2	()	(GO:0005634 cellular_component nucleus|GO:0043565 molecular_function sequence-specific DNA binding|GO:0003700 molecular_function sequence-specific DNA binding transcription factor activity|GO:0009738 biological_process abscisic acid-activated signaling pathway|GO:0006351 biological_process transcription, DNA-templated|GO:0003700 molecular_function sequence-specific DNA binding transcription facto…	-	22.8	28	25.62	4.75	9.7	5.38	5.4	2.98	0.78	0.28	0.86
bZIP	scaffold60349-0.3_ORF+2	Vun_T08050.2	()	(GO:0005634 cellular_component nucleus|GO:0043565 molecular_function sequence-specific DNA binding|GO:0003700 molecular_function sequence-specific DNA binding transcription factor activity|GO:0042742 biological_process defense response to bacterium|GO:0009409 biological_process response to cold|GO:0006351 biological_process transcription, DNA-templated|GO:0003700 molecular_function sequence-speci…	-	6.36	8.59	14.07	5.48	2.81	10.41	16.84	0.57	0.43	0.54	2
bZIP	scaffold47722-augustus0.5	Vun_T14611.1	()	(GO:0005634 cellular_component nucleus|GO:0043565 molecular_function sequence-specific DNA binding|GO:0003700 molecular_function sequence-specific DNA binding transcription factor activity|GO:0006351 biological_process transcription, DNA-templated|GO:0003700 molecular_function sequence-specific DNA binding transcription factor activity|GO:0043565 molecular_function sequence-specific DNA binding|G…	bZIP / transcription factor	8.16	21.01	42.43	16.12	22.86	33.92	26.68	17.06	11.69	7.05	1.28
bZIP	scaffold95500-0.2_ORF+1	Vun_T08116.2	()	(GO:0005634 cellular_component nucleus|GO:0043565 molecular_function sequence-specific DNA binding|GO:0003700 molecular_function sequence-specific DNA binding transcription factor activity|GO:0006351 biological_process transcription, DNA-templated|GO:0003700 molecular_function sequence-specific DNA binding transcription factor activity|GO:0043565 molecular_function sequence-specific DNA binding|G…	-	16.56	23.1	40.96	12.07	8.3	15.07	28.42	7.31	7.71	13.68	25.52
bZIP	scaffold1284-augustus0.2	Vun_T18597.1	()	()	-	31.22	2.53	0	0.29	3.96	2.08	0.05	0.06	0.01	0.01	0.09
bZIP	C35059701-processed0.0	Vun_T19604.1	()	(GO:0005737 cellular_component cytoplasm|GO:0005634 cellular_component nucleus|GO:0016874 molecular_function ligase activity|GO:0061630 molecular_function ubiquitin protein ligase activity|GO:0008270 molecular_function zinc ion binding|GO:0042059 biological_process negative regulation of epidermal growth factor receptor signaling pathway|GO:0043161 biological_process proteasome-mediated ubiquitin…	bZIP / transcription factor	4.03	11.13	19.64	7.25	17.12	14.19	9.51	5.76	3.97	3.07	3.05
bZIP	scaffold30437-0.1	Vun_T17588.2	()	(GO:0005634 cellular_component nucleus|GO:0003677 molecular_function DNA binding|GO:0043565 molecular_function sequence-specific DNA binding|GO:0003700 molecular_function sequence-specific DNA binding transcription factor activity|GO:0006351 biological_process transcription, DNA-templated|GO:0003700 molecular_function sequence-specific DNA binding transcription factor activity|GO:0043565 molecula…	bZIP / transcription factor	7.24	11.71	12.27	7.68	12.1	18.31	31.35	7.5	5.09	10.25	11.43
bZIP	scaffold92774-augustus0.1	Vun_T11135.2	()	()	bZIP / transcription factor	0.77	9.23	8.04	6.2	10.09	24.74	4.36	3.57	2.71	0.56	0.03
bZIP	scaffold95579-0.0	Vun_T00936.1	()	(GO:0005634 cellular_component nucleus|GO:0043565 molecular_function sequence-specific DNA binding|GO:0003700 molecular_function sequence-specific DNA binding transcription factor activity|GO:0006351 biological_process transcription, DNA-templated|GO:0003700 molecular_function sequence-specific DNA binding transcription factor activity|GO:0043565 molecular_function sequence-specific DNA binding|G…	bZIP / transcription factor	14.06	26.32	52.24	12.45	10.54	12.05	21.13	24	14.4	9.52	1.99
bZIP	scaffold64158-0.0	Vun_T20986.1	()	(GO:0035251 molecular_function UDP-glucosyltransferase activity)	-	1.28	0.39	0.66	37.39	0.11	0.42	0.71	0.1	0.1	0.3	0.05
bZIP	scaffold9130-0.0	Vun_T20986.1	()	(GO:0035251 molecular_function UDP-glucosyltransferase activity)	-	1.28	0.39	0.66	37.39	0.11	0.42	0.71	0.1	0.1	0.3	0.05
bZIP	scaffold86110-0.0	Vun_T00953.6	()	(GO:0005634 cellular_component nucleus|GO:0043565 molecular_function sequence-specific DNA binding|GO:0003700 molecular_function sequence-specific DNA binding transcription factor activity|GO:0006351 biological_process transcription, DNA-templated|GO:0003700 molecular_function sequence-specific DNA binding transcription factor activity|GO:0043565 molecular_function sequence-specific DNA binding|G…	bZIP / transcription factor	0.12	0.06	5.97	0.17	0.56	2.18	1.77	4.53	1.79	2.23	8.94
bZIP	scaffold12851-augustus0.2	Vun_T10120.1	()	(GO:0005634 cellular_component nucleus|GO:0043565 molecular_function sequence-specific DNA binding|GO:0003700 molecular_function sequence-specific DNA binding transcription factor activity|GO:0006351 biological_process transcription, DNA-templated|GO:0003700 molecular_function sequence-specific DNA binding transcription factor activity|GO:0043565 molecular_function sequence-specific DNA binding|G…	bZIP / transcription factor	5.11	2.79	0.99	22.77	1.49	6.71	10.33	4.94	6.08	2.68	1.95
bZIP	scaffold30520-0.1	Vun_T20986.1	()	(GO:0035251 molecular_function UDP-glucosyltransferase activity)	-	1.28	0.39	0.66	37.39	0.11	0.42	0.71	0.1	0.1	0.3	0.05
bZIP	scaffold17008-0.0	Vun_T11287.2	()	(GO:0005634 cellular_component nucleus|GO:0003677 molecular_function DNA binding|GO:0043565 molecular_function sequence-specific DNA binding|GO:0003700 molecular_function sequence-specific DNA binding transcription factor activity|GO:0006351 biological_process transcription, DNA-templated|GO:0003700 molecular_function sequence-specific DNA binding transcription factor activity|GO:0043565 molecula…	bZIP / transcription factor	15.04	33.03	20.79	23.3	26.72	35.84	25.37	20.87	14.13	12.15	12.71
bZIP	scaffold60292-augustus0.1	Vun_T17215.1	()	(GO:0005634 cellular_component nucleus|GO:0043565 molecular_function sequence-specific DNA binding|GO:0003700 molecular_function sequence-specific DNA binding transcription factor activity|GO:0009738 biological_process abscisic acid-activated signaling pathway|GO:0010187 biological_process negative regulation of seed germination|GO:0045893 biological_process positive regulation of transcription, …	-	0	0.03	0.51	0.01	0.09	2.13	0	10.91	37.84	97.54	52.26
bZIP	scaffold86110-augustus0.1	Vun_T00953.6	()	(GO:0005634 cellular_component nucleus|GO:0043565 molecular_function sequence-specific DNA binding|GO:0003700 molecular_function sequence-specific DNA binding transcription factor activity|GO:0006351 biological_process transcription, DNA-templated|GO:0003700 molecular_function sequence-specific DNA binding transcription factor activity|GO:0043565 molecular_function sequence-specific DNA binding|G…	bZIP / transcription factor	0.12	0.06	5.97	0.17	0.56	2.18	1.77	4.53	1.79	2.23	8.94
bZIP	scaffold2711-augustus0.2	Vun_T17956.1	()	(GO:0005634 cellular_component nucleus|GO:0003677 molecular_function DNA binding|GO:0043565 molecular_function sequence-specific DNA binding|GO:0003700 molecular_function sequence-specific DNA binding transcription factor activity|GO:0009738 biological_process abscisic acid-activated signaling pathway|GO:0009737 biological_process response to abscisic acid|GO:0006351 biological_process transcript…	bZIP / transcription factor	5.81	16.12	16.93	7.91	8.44	15.79	11.97	10.42	7.39	4.32	0.76
bZIP	scaffold68049-0.1_ORF_0F	Vun_T12065.1	()	(GO:0005737 cellular_component cytoplasm|GO:0005829 cellular_component cytosol|GO:0005634 cellular_component nucleus|GO:0000062 molecular_function fatty-acyl-CoA binding|GO:0008289 molecular_function lipid binding|GO:0006869 biological_process lipid transport|GO:0009723 biological_process response to ethylene|GO:0009753 biological_process response to jasmonic acid|GO:0009416 biological_process re…	-	12.4	21.31	23.52	36.95	36.63	48.64	21.9	64.92	47.02	31.33	2.54
bZIP	scaffold45944-augustus0.7	Vun_T22922.1	()	()	-	22.62	22.2	24.24	33.96	23.18	30.77	34.85	31.22	17.34	11.14	5.02
bZIP	scaffold25718-augustus0.3	Vun_T07273.1	()	(GO:0005634 cellular_component nucleus|GO:0043565 molecular_function sequence-specific DNA binding|GO:0003700 molecular_function sequence-specific DNA binding transcription factor activity|GO:0009735 biological_process response to cytokinin|GO:0006351 biological_process transcription, DNA-templated|GO:0003677 molecular_function DNA binding|GO:0003700 molecular_function sequence-specific DNA bindi…	-	11.23	17.1	26.85	7.6	21.06	30.8	28.1	13.98	8.21	4.68	0.19
bZIP	scaffold58918-augustus0.3	Vun_T24808.1	()	(GO:0005634 cellular_component nucleus|GO:0043565 molecular_function sequence-specific DNA binding|GO:0003700 molecular_function sequence-specific DNA binding transcription factor activity|GO:0042742 biological_process defense response to bacterium|GO:0006351 biological_process transcription, DNA-templated|GO:0003700 molecular_function sequence-specific DNA binding transcription factor activity|G…	-	4.74	30.37	52.19	3.84	8.67	9.48	11.64	4.99	2.66	2.34	0.06
bZIP	C35084172-0.1_ORF+1	Vun_T05798.1	()	(GO:0005634 cellular_component nucleus|GO:0043565 molecular_function sequence-specific DNA binding|GO:0003700 molecular_function sequence-specific DNA binding transcription factor activity|GO:0006351 biological_process transcription, DNA-templated|GO:0003700 molecular_function sequence-specific DNA binding transcription factor activity|GO:0043565 molecular_function sequence-specific DNA binding|G…	bZIP / transcription factor	2.92	15.88	13.62	10.5	14.27	24.11	13.78	7.2	5.37	4.53	0.74
bZIP	scaffold6753-augustus0.1	Vun_T15516.1	()	(GO:0005634 cellular_component nucleus|GO:0043565 molecular_function sequence-specific DNA binding|GO:0003700 molecular_function sequence-specific DNA binding transcription factor activity|GO:0009585 biological_process red, far-red light phototransduction|GO:0080167 biological_process response to karrikin|GO:0010224 biological_process response to UV-B|GO:0006351 biological_process transcription, …	bZIP / transcription factor	5.35	3.95	0.32	5.98	1.52	1.61	8.18	0.08	0.09	0.02	0.1
bZIP	scaffold834-0.5	Vun_T18717.2	()	(GO:0005634 cellular_component nucleus|GO:0043565 molecular_function sequence-specific DNA binding|GO:0003700 molecular_function sequence-specific DNA binding transcription factor activity|GO:0006351 biological_process transcription, DNA-templated|GO:0003700 molecular_function sequence-specific DNA binding transcription factor activity|GO:0043565 molecular_function sequence-specific DNA binding|G…	bZIP / transcription factor	1.4	5.2	11.2	3.95	12.14	17.43	4.47	4.28	1.98	0.33	0.04
bZIP	scaffold58162-processed0.1	Vun_T12350.1	()	(GO:0005634 cellular_component nucleus|GO:0043565 molecular_function sequence-specific DNA binding|GO:0003700 molecular_function sequence-specific DNA binding transcription factor activity|GO:0006351 biological_process transcription, DNA-templated|GO:0003700 molecular_function sequence-specific DNA binding transcription factor activity|GO:0043565 molecular_function sequence-specific DNA binding|G…	bZIP / transcription factor	36.45	153.44	200.15	72.67	99.91	117	162.52	40.46	36.96	22.07	7.07
bZIP	scaffold33880-0.1_ORF+1	Vun_T06467.1	()	(GO:0005737 cellular_component cytoplasm|GO:0005634 cellular_component nucleus|GO:0051019 molecular_function mitogen-activated protein kinase binding|GO:0043565 molecular_function sequence-specific DNA binding|GO:0003700 molecular_function sequence-specific DNA binding transcription factor activity|GO:0009970 biological_process cellular response to sulfate starvation|GO:0006952 biological_process…	bZIP / transcription factor	14.35	30.98	21.59	6.47	10.08	11.72	28.65	7.84	7.29	5.51	1.7
bZIP	scaffold18546-0.0	Vun_T20986.1	()	(GO:0035251 molecular_function UDP-glucosyltransferase activity)	-	1.28	0.39	0.66	37.39	0.11	0.42	0.71	0.1	0.1	0.3	0.05
bZIP	scaffold25988-processed0.0	Vun_T24184.1	()	(GO:0005634 cellular_component nucleus|GO:0043565 molecular_function sequence-specific DNA binding|GO:0003700 molecular_function sequence-specific DNA binding transcription factor activity|GO:0006351 biological_process transcription, DNA-templated|GO:0003700 molecular_function sequence-specific DNA binding transcription factor activity|GO:0043565 molecular_function sequence-specific DNA binding|G…	bZIP / transcription factor	8.59	87.54	46.35	56.17	23.52	25.72	75.34	41.42	22.04	14.53	0.05
bZIP	C35037345-augustus0.2	Vun_T05061.1	()	(GO:0005634 cellular_component nucleus|GO:0043565 molecular_function sequence-specific DNA binding|GO:0003700 molecular_function sequence-specific DNA binding transcription factor activity|GO:0006351 biological_process transcription, DNA-templated|GO:0003700 molecular_function sequence-specific DNA binding transcription factor activity|GO:0043565 molecular_function sequence-specific DNA binding|G…	bZIP / transcription factor	8.81	10.43	13.68	11.79	12.87	14.28	14.12	11.47	8.24	3.78	6.03
bZIP	scaffold51773-augustus0.5	Vun_T15784.2	()	(GO:0005634 cellular_component nucleus|GO:0008289 molecular_function lipid binding|GO:0003700 molecular_function sequence-specific DNA binding transcription factor activity|GO:0044212 molecular_function transcription regulatory region DNA binding|GO:0030154 biological_process cell differentiation|GO:0009855 biological_process determination of bilateral symmetry|GO:0010014 biological_process meris…	Homobox-WOX / transcription factor	3.41	17.61	23.69	3.11	17.86	13.42	2.29	7.18	3.67	1.41	0.23
bZIP	scaffold26084-0.1	Vun_T17913.4	()	(GO:0005634 cellular_component nucleus|GO:0003677 molecular_function DNA binding|GO:0043565 molecular_function sequence-specific DNA binding|GO:0003700 molecular_function sequence-specific DNA binding transcription factor activity|GO:0006351 biological_process transcription, DNA-templated|GO:0003700 molecular_function sequence-specific DNA binding transcription factor activity|GO:0043565 molecula…	-	0.89	2.85	3.9	8.42	1.79	5.32	9.6	1.93	2.03	1.93	2.28
bZIP	scaffold35684-processed0.1	Vun_T16559.1	()	(GO:0009570 cellular_component chloroplast stroma|GO:0005829 cellular_component cytosol|GO:0005777 cellular_component peroxisome|GO:0050661 molecular_function NADP binding|GO:0004616 molecular_function phosphogluconate dehydrogenase (decarboxylating) activity|GO:0019521 biological_process D-gluconate metabolic process|GO:0006098 biological_process pentose-phosphate shunt|GO:0009651 biological_pro…	-	31.92	72.59	94.9	119.41	75.59	65.88	54.9	110.34	54.93	23.88	2.49
bZIP	scaffold95500-augustus0.3	Vun_T08116.2	()	(GO:0005634 cellular_component nucleus|GO:0043565 molecular_function sequence-specific DNA binding|GO:0003700 molecular_function sequence-specific DNA binding transcription factor activity|GO:0006351 biological_process transcription, DNA-templated|GO:0003700 molecular_function sequence-specific DNA binding transcription factor activity|GO:0043565 molecular_function sequence-specific DNA binding|G…	-	16.56	23.1	40.96	12.07	8.3	15.07	28.42	7.31	7.71	13.68	25.52
bZIP	scaffold70040-0.2_ORF+1	Vun_T24287.9	()	(GO:0005829 cellular_component cytosol|GO:0008234 molecular_function cysteine-type peptidase activity|GO:0036459 molecular_function ubiquitinyl hydrolase activity|GO:0006511 biological_process ubiquitin-dependent protein catabolic process|GO:0005515 molecular_function protein binding|GO:0036459 molecular_function ubiquitinyl hydrolase activity|GO:0006511 biological_process ubiquitin-dependent pro…	-	5.28	8.17	6.97	4.93	4.04	6.13	9.32	7.48	4.8	5.32	4.38
bZIP	scaffold30437-augustus0.2	Vun_T17588.2	()	(GO:0005634 cellular_component nucleus|GO:0003677 molecular_function DNA binding|GO:0043565 molecular_function sequence-specific DNA binding|GO:0003700 molecular_function sequence-specific DNA binding transcription factor activity|GO:0006351 biological_process transcription, DNA-templated|GO:0003700 molecular_function sequence-specific DNA binding transcription factor activity|GO:0043565 molecula…	bZIP / transcription factor	7.24	11.71	12.27	7.68	12.1	18.31	31.35	7.5	5.09	10.25	11.43
bZIP	scaffold834-augustus0.7	Vun_T18717.2	()	(GO:0005634 cellular_component nucleus|GO:0043565 molecular_function sequence-specific DNA binding|GO:0003700 molecular_function sequence-specific DNA binding transcription factor activity|GO:0006351 biological_process transcription, DNA-templated|GO:0003700 molecular_function sequence-specific DNA binding transcription factor activity|GO:0043565 molecular_function sequence-specific DNA binding|G…	bZIP / transcription factor	1.4	5.2	11.2	3.95	12.14	17.43	4.47	4.28	1.98	0.33	0.04
bZIP	scaffold70040-augustus0.4	Vun_T24287.9	()	(GO:0005829 cellular_component cytosol|GO:0008234 molecular_function cysteine-type peptidase activity|GO:0036459 molecular_function ubiquitinyl hydrolase activity|GO:0006511 biological_process ubiquitin-dependent protein catabolic process|GO:0005515 molecular_function protein binding|GO:0036459 molecular_function ubiquitinyl hydrolase activity|GO:0006511 biological_process ubiquitin-dependent pro…	-	5.28	8.17	6.97	4.93	4.04	6.13	9.32	7.48	4.8	5.32	4.38
bZIP	C35043205-processed0.0	Vun_T19418.3	()	(GO:0003700 molecular_function sequence-specific DNA binding transcription factor activity|GO:0043565 molecular_function sequence-specific DNA binding|GO:0006355 biological_process regulation of transcription, DNA-templated)	-	6.42	6.24	4.06	2.24	2.29	4.4	6.37	1.67	1.75	2.92	3.95
bZIP	C35037025-0.0	Vun_T03440.1	()	()	-	0.19	4.32	18.54	5.56	0.5	0.17	0.49	0.27	0.34	0.06	0
bZIP	scaffold24992-0.0	Vun_T20986.1	()	(GO:0035251 molecular_function UDP-glucosyltransferase activity)	-	1.28	0.39	0.66	37.39	0.11	0.42	0.71	0.1	0.1	0.3	0.05
bZIP	scaffold12277-processed0.3_ORF-2	Vun_T00672.1	()	(GO:0005739 cellular_component mitochondrion|GO:0003986 molecular_function acetyl-CoA hydrolase activity|GO:0047617 molecular_function acyl-CoA hydrolase activity|GO:0052689 molecular_function carboxylic ester hydrolase activity|GO:0006637 biological_process acyl-CoA metabolic processGO:0016021 cellular_component integral component of membrane)	-	1.93	6.28	6.02	5.76	7.84	6.76	3.69	8.26	7.03	4.54	0.73
bZIP	C35048283-0.1	Vun_T08017.1	()	(GO:0009507 cellular_component chloroplast|GO:0009707 cellular_component chloroplast outer membrane|GO:0009902 biological_process chloroplast relocation)	bZIP / transcription factor	19.04	10.49	56.6	5.36	5.48	4.1	20.01	23.7	16.39	22.86	15.42
bZIP	scaffold94576-0.1	Vun_T24285.1	()	(GO:0005634 cellular_component nucleus|GO:0043565 molecular_function sequence-specific DNA binding|GO:0003700 molecular_function sequence-specific DNA binding transcription factor activity|GO:0006351 biological_process transcription, DNA-templated|GO:0003677 molecular_function DNA binding|GO:0006351 biological_process transcription, DNA-templated|GO:0006355 biological_process regulation of transc…	bZIP / transcription factor	8.82	36.71	44.33	8.85	8.82	11.97	12.27	7.53	3.72	6.99	6.86
bZIP	scaffold32314-0.1	Vun_T20986.1	()	(GO:0035251 molecular_function UDP-glucosyltransferase activity)	-	1.28	0.39	0.66	37.39	0.11	0.42	0.71	0.1	0.1	0.3	0.05
bZIP	scaffold30057-augustus0.6	Vun_T24808.3	()	(GO:0005634 cellular_component nucleus|GO:0005516 molecular_function calmodulin binding|GO:0043565 molecular_function sequence-specific DNA binding|GO:0003700 molecular_function sequence-specific DNA binding transcription factor activity|GO:0042742 biological_process defense response to bacterium|GO:0009626 biological_process plant-type hypersensitive response|GO:0009862 biological_process system…	-	1.47	4.99	4.61	6.83	1.05	1.23	10.69	0.86	0.82	0.06	0.05
bZIP	scaffold47722-0.3	Vun_T14611.1	()	(GO:0005634 cellular_component nucleus|GO:0043565 molecular_function sequence-specific DNA binding|GO:0003700 molecular_function sequence-specific DNA binding transcription factor activity|GO:0006351 biological_process transcription, DNA-templated|GO:0003700 molecular_function sequence-specific DNA binding transcription factor activity|GO:0043565 molecular_function sequence-specific DNA binding|G…	bZIP / transcription factor	8.16	21.01	42.43	16.12	22.86	33.92	26.68	17.06	11.69	7.05	1.28
bZIP	scaffold48200-augustus0.7	Vun_T09859.2	()	(GO:0003700 molecular_function sequence-specific DNA binding transcription factor activity|GO:0043565 molecular_function sequence-specific DNA binding|GO:0006355 biological_process regulation of transcription, DNA-templated)	bZIP / transcription factor	12.28	22.14	16.3	19.29	19.55	17.35	19.47	10.87	9.57	5.38	7.23
bZIP	scaffold85437-processed0.1	Vun_T12788.1	()	()	-	11.8	49.51	55.62	21.12	13.11	20.71	31.42	24.37	14.81	12.21	11.19
bZIP	C35084640-augustus0.1	Vun_T04501.1	()	()	bZIP / transcription factor	1.01	6.04	7.81	11.74	19.55	11.28	2.17	16.56	6.95	1.93	0.53
bZIP	C35037345-0.1_ORF+1	Vun_T05061.1	()	(GO:0005634 cellular_component nucleus|GO:0043565 molecular_function sequence-specific DNA binding|GO:0003700 molecular_function sequence-specific DNA binding transcription factor activity|GO:0006351 biological_process transcription, DNA-templated|GO:0003700 molecular_function sequence-specific DNA binding transcription factor activity|GO:0043565 molecular_function sequence-specific DNA binding|G…	bZIP / transcription factor	8.81	10.43	13.68	11.79	12.87	14.28	14.12	11.47	8.24	3.78	6.03
bZIP	scaffold22378-processed0.1	Vun_T17956.1	()	(GO:0005634 cellular_component nucleus|GO:0003677 molecular_function DNA binding|GO:0043565 molecular_function sequence-specific DNA binding|GO:0003700 molecular_function sequence-specific DNA binding transcription factor activity|GO:0009738 biological_process abscisic acid-activated signaling pathway|GO:0009737 biological_process response to abscisic acid|GO:0006351 biological_process transcript…	bZIP / transcription factor	5.81	16.12	16.93	7.91	8.44	15.79	11.97	10.42	7.39	4.32	0.76
bZIP	scaffold85280-0.0	Vun_T15787.4	()	(GO:0005634 cellular_component nucleus|GO:0003677 molecular_function DNA binding|GO:0008289 molecular_function lipid binding|GO:0030154 biological_process cell differentiation|GO:0006355 biological_process regulation of transcription, DNA-templated|GO:0006351 biological_process transcription, DNA-templated|GO:0003677 molecular_function DNA binding|GO:0008289 molecular_function lipid binding)	-	2.75	56.68	32.1	5.91	25.84	23.84	12	6.69	3.37	1.68	0.36
bZIP	scaffold960-processed0.0	Vun_T15787.5	()	(GO:0005634 cellular_component nucleus|GO:0003677 molecular_function DNA binding|GO:0008289 molecular_function lipid binding|GO:0030154 biological_process cell differentiation|GO:0006355 biological_process regulation of transcription, DNA-templated|GO:0006351 biological_process transcription, DNA-templated|GO:0003677 molecular_function DNA binding|GO:0008289 molecular_function lipid binding)	-	3.74	53.83	34.1	6.4	26.64	25.58	11.58	10.72	4.24	2.17	0.84
bZIP	scaffold94576-augustus0.2	Vun_T24285.1	()	(GO:0005634 cellular_component nucleus|GO:0043565 molecular_function sequence-specific DNA binding|GO:0003700 molecular_function sequence-specific DNA binding transcription factor activity|GO:0006351 biological_process transcription, DNA-templated|GO:0003677 molecular_function DNA binding|GO:0006351 biological_process transcription, DNA-templated|GO:0006355 biological_process regulation of transc…	bZIP / transcription factor	8.82	36.71	44.33	8.85	8.82	11.97	12.27	7.53	3.72	6.99	6.86
bZIP	scaffold24809-0.0	Vun_T16366.3	()	()	-	10.76	11.94	15.13	15.92	11.19	15.29	11.18	19.14	22.84	14.32	40.75
bZIP	scaffold9404-augustus0.4	Vun_T10646.1	()	()	-	0.22	2.51	3.83	5.61	5.69	0.8	0.1	11.34	2.03	0.28	1.28
bZIP	scaffold68049-augustus0.3	Vun_T12065.1	()	(GO:0005737 cellular_component cytoplasm|GO:0005829 cellular_component cytosol|GO:0005634 cellular_component nucleus|GO:0000062 molecular_function fatty-acyl-CoA binding|GO:0008289 molecular_function lipid binding|GO:0006869 biological_process lipid transport|GO:0009723 biological_process response to ethylene|GO:0009753 biological_process response to jasmonic acid|GO:0009416 biological_process re…	-	12.4	21.31	23.52	36.95	36.63	48.64	21.9	64.92	47.02	31.33	2.54
bZIP	scaffold47722-augustus0.7	Vun_T14611.1	()	(GO:0005634 cellular_component nucleus|GO:0043565 molecular_function sequence-specific DNA binding|GO:0003700 molecular_function sequence-specific DNA binding transcription factor activity|GO:0006351 biological_process transcription, DNA-templated|GO:0003700 molecular_function sequence-specific DNA binding transcription factor activity|GO:0043565 molecular_function sequence-specific DNA binding|G…	bZIP / transcription factor	8.16	21.01	42.43	16.12	22.86	33.92	26.68	17.06	11.69	7.05	1.28
bZIP	scaffold96186-augustus0.2	Vun_T10120.1	()	(GO:0005634 cellular_component nucleus|GO:0043565 molecular_function sequence-specific DNA binding|GO:0003700 molecular_function sequence-specific DNA binding transcription factor activity|GO:0006351 biological_process transcription, DNA-templated|GO:0003700 molecular_function sequence-specific DNA binding transcription factor activity|GO:0043565 molecular_function sequence-specific DNA binding|G…	bZIP / transcription factor	5.11	2.79	0.99	22.77	1.49	6.71	10.33	4.94	6.08	2.68	1.95
bZIP	scaffold12851-0.0	Vun_T10120.1	()	(GO:0005634 cellular_component nucleus|GO:0043565 molecular_function sequence-specific DNA binding|GO:0003700 molecular_function sequence-specific DNA binding transcription factor activity|GO:0006351 biological_process transcription, DNA-templated|GO:0003700 molecular_function sequence-specific DNA binding transcription factor activity|GO:0043565 molecular_function sequence-specific DNA binding|G…	bZIP / transcription factor	5.11	2.79	0.99	22.77	1.49	6.71	10.33	4.94	6.08	2.68	1.95
bZIP	C35079224-0.1	Vun_T19000.2	()	(GO:0005634 cellular_component nucleus|GO:0043565 molecular_function sequence-specific DNA binding|GO:0003700 molecular_function sequence-specific DNA binding transcription factor activity|GO:0009738 biological_process abscisic acid-activated signaling pathway|GO:0006351 biological_process transcription, DNA-templated|GO:0003700 molecular_function sequence-specific DNA binding transcription facto…	-	4.28	5.93	6.88	7.21	1.48	1.29	11.19	2.03	1.04	0.71	0.29
bZIP	scaffold37712-0.0	Vun_T01758.7	()	()	-	3.56	5.21	4.77	5.15	3.7	5.33	3.5	7.21	5.77	3.19	1.63
bZIP	scaffold96245-augustus0.2	Vun_T18717.1	()	(GO:0005634 cellular_component nucleus|GO:0043565 molecular_function sequence-specific DNA binding|GO:0003700 molecular_function sequence-specific DNA binding transcription factor activity|GO:0006351 biological_process transcription, DNA-templated|GO:0003700 molecular_function sequence-specific DNA binding transcription factor activity|GO:0043565 molecular_function sequence-specific DNA binding|G…	-	5.21	5.75	8.55	13.29	13.3	8.98	4.76	10.58	6.5	2.44	0.31
bZIP	scaffold84443-0.0	Vun_T20986.1	()	(GO:0035251 molecular_function UDP-glucosyltransferase activity)	-	1.28	0.39	0.66	37.39	0.11	0.42	0.71	0.1	0.1	0.3	0.05
bZIP	scaffold70454-augustus0.4	Vun_T15787.3	()	(GO:0005634 cellular_component nucleus|GO:0003677 molecular_function DNA binding|GO:0008289 molecular_function lipid binding|GO:0006355 biological_process regulation of transcription, DNA-templated|GO:0006351 biological_process transcription, DNA-templated|GO:0008289 molecular_function lipid binding)	-	1.18	6.2	10.83	7.34	18.47	11.41	2.25	8.62	2.64	0.98	0.26
bZIP	scaffold26084-0.0	Vun_T17913.4	()	(GO:0005634 cellular_component nucleus|GO:0003677 molecular_function DNA binding|GO:0043565 molecular_function sequence-specific DNA binding|GO:0003700 molecular_function sequence-specific DNA binding transcription factor activity|GO:0006351 biological_process transcription, DNA-templated|GO:0003700 molecular_function sequence-specific DNA binding transcription factor activity|GO:0043565 molecula…	-	0.89	2.85	3.9	8.42	1.79	5.32	9.6	1.93	2.03	1.93	2.28
bZIP	scaffold55373-0.2	Vun_T06085.1	()	(GO:0005634 cellular_component nucleus|GO:0003677 molecular_function DNA binding|GO:0003690 molecular_function double-stranded DNA binding|GO:0043565 molecular_function sequence-specific DNA binding|GO:0003700 molecular_function sequence-specific DNA binding transcription factor activity|GO:0009740 biological_process gibberellic acid mediated signaling pathway|GO:0031539 biological_process positi…	PHD / transcription factor	7.93	18.1	6.09	24.17	11.54	19.37	31.95	18.56	15.26	7.52	8.95
bZIP	scaffold81216-0.1_ORF+1	Vun_T05554.1	()	(GO:0005737 cellular_component cytoplasm|GO:0005634 cellular_component nucleus|GO:0003677 molecular_function DNA binding|GO:0043565 molecular_function sequence-specific DNA binding|GO:0003700 molecular_function sequence-specific DNA binding transcription factor activity|GO:0044212 molecular_function transcription regulatory region DNA binding|GO:0010629 biological_process negative regulation of g…	bZIP / transcription factor	17.5	17.69	29.39	25.21	20.54	31.47	28.87	16.7	14.1	10.48	6.24
C2C2_CO-like	C35082250-0.1	Vun_T15424.1	()	(GO:0005634 cellular_component nucleus|GO:0003700 molecular_function sequence-specific DNA binding transcription factor activity|GO:0008270 molecular_function zinc ion binding|GO:0006355 biological_process regulation of transcription, DNA-templated|GO:0005515 molecular_function protein binding)	C2C2-CO-like / transcription factor	50.25	209.85	174.66	5.47	11.27	10.33	13.04	78.54	55	26.9	1.07
C2C2_CO-like	scaffold84150-0.0	Vun_T11980.1	()	(GO:0005634 cellular_component nucleus|GO:0003700 molecular_function sequence-specific DNA binding transcription factor activity|GO:0008270 molecular_function zinc ion binding|GO:0010161 biological_process red light signaling pathway|GO:0010099 biological_process regulation of photomorphogenesis|GO:0006355 biological_process regulation of transcription, DNA-templated|GO:0005515 molecular_function…	C2C2-CO-like / transcription factor	1.21	3.03	0.26	14.85	1.94	2.68	4.28	0	0.03	0	0
C2C2_CO-like	C35081728-augustus0.2	Vun_T03051.1	()	(GO:0016020 cellular_component membrane|GO:0005634 cellular_component nucleus|GO:0003700 molecular_function sequence-specific DNA binding transcription factor activity|GO:0008270 molecular_function zinc ion binding|GO:0006355 biological_process regulation of transcription, DNA-templated|GO:0008270 molecular_function zinc ion binding|GO:0005622 cellular_component intracellular|GO:0005515 molecular…	-	51.79	1.88	0	0.5	11.27	19.8	2.03	0.03	0.01	0	0.01
C2C2_CO-like	scaffold12767-0.3	Vun_T01848.2	()	(GO:0005634 cellular_component nucleus|GO:0000160 biological_process phosphorelay signal transduction system|GO:0006355 biological_process regulation of transcription, DNA-templated|GO:0048511 biological_process rhythmic process|GO:0006351 biological_process transcription, DNA-templated|GO:0000160 biological_process phosphorelay signal transduction system|GO:0005739 cellular_component mitochondri…	RR-A-type / transcription factor	5.75	3.5	0.94	0.97	2.19	3.08	3.41	1.64	1.09	1.16	4.17
C2C2_CO-like	C35017336-0.0	Vun_T06670.1	()	(GO:0005634 cellular_component nucleus|GO:0003700 molecular_function sequence-specific DNA binding transcription factor activity|GO:0044212 molecular_function transcription regulatory region DNA binding|GO:0008270 molecular_function zinc ion binding|GO:0006355 biological_process regulation of transcription, DNA-templated|GO:0005515 molecular_function protein binding)	-	0.65	0.43	1.58	4.17	0.2	0.23	0.06	0.01	0.09	1.24	3.43
C2C2_CO-like	scaffold44942-augustus0.2	Vun_T09388.1	()	(GO:0009507 cellular_component chloroplast|GO:0005634 cellular_component nucleus|GO:0045036 biological_process protein targeting to chloroplast|GO:0006355 biological_process regulation of transcription, DNA-templated|GO:0005515 molecular_function protein binding)	-	16.55	7.71	3.13	1.35	0.17	0.21	0	0.12	0.18	0.11	0.02
C2C2_CO-like	scaffold32322-0.0	Vun_T00911.5	()	(GO:0005634 cellular_component nucleus|GO:0003700 molecular_function sequence-specific DNA binding transcription factor activity|GO:0008270 molecular_function zinc ion binding|GO:0007623 biological_process circadian rhythm|GO:0048579 biological_process negative regulation of long-day photoperiodism, flowering|GO:0006355 biological_process regulation of transcription, DNA-templated|GO:0005515 mole…	-	7.84	3.64	4.49	9.22	5.29	7.09	7.51	7.07	4.65	2.73	0.5
C2C2_CO-like	scaffold3150-0.0	Vun_T00911.5	()	(GO:0005634 cellular_component nucleus|GO:0003700 molecular_function sequence-specific DNA binding transcription factor activity|GO:0008270 molecular_function zinc ion binding|GO:0007623 biological_process circadian rhythm|GO:0048579 biological_process negative regulation of long-day photoperiodism, flowering|GO:0006355 biological_process regulation of transcription, DNA-templated|GO:0005515 mole…	-	7.84	3.64	4.49	9.22	5.29	7.09	7.51	7.07	4.65	2.73	0.5
C2C2_CO-like	scaffold59574-0.0	Vun_T10509.1	()	(GO:0005089 molecular_function Rho guanyl-nucleotide exchange factor activity|GO:0032321 biological_process positive regulation of Rho GTPase activity|GO:0005089 molecular_function Rho guanyl-nucleotide exchange factor activity|GO:0005515 molecular_function protein binding)	C2C2-CO-like / transcription factor	1.57	3.98	5.63	8.65	5.48	4.64	11.18	10.71	2.86	1.17	0.27
C2C2_CO-like	scaffold78747-augustus0.2	Vun_T18341.2	()	(GO:0005634 cellular_component nucleus|GO:0000156 molecular_function phosphorelay response regulator activity|GO:0006355 biological_process regulation of transcription, DNA-templated|GO:0048511 biological_process rhythmic process|GO:0006351 biological_process transcription, DNA-templated|GO:0000160 biological_process phosphorelay signal transduction system|GO:0005515 molecular_function protein bi…	-	38.67	13.98	11.83	9.42	1.79	4.73	2.18	2.94	1.61	0.89	47.97
C2C2_CO-like	scaffold82591-processed0.1	Vun_T01183.5	()	(GO:0005634 cellular_component nucleus|GO:0003677 molecular_function DNA binding|GO:0007623 biological_process circadian rhythm|GO:0045892 biological_process negative regulation of transcription, DNA-templated|GO:0000160 biological_process phosphorelay signal transduction system|GO:0010017 biological_process red or far-red light signaling pathway|GO:0006355 biological_process regulation of transc…	RR-A-type / transcription factor	26.75	19.94	3.48	2.21	7.81	9.68	19.04	4.07	3.24	3.21	2.44
C2C2_CO-like	scaffold85749-processed0.0	Vun_T15393.1	()	(GO:0005634 cellular_component nucleus|GO:0003700 molecular_function sequence-specific DNA binding transcription factor activity|GO:0008270 molecular_function zinc ion binding|GO:0010161 biological_process red light signaling pathway|GO:0010099 biological_process regulation of photomorphogenesis|GO:0006355 biological_process regulation of transcription, DNA-templated|GO:0005515 molecular_function…	-	0.29	0.18	3.58	0.24	1.01	6.64	12.75	9.62	14.29	7.41	0
C2C2_CO-like	scaffold3150-augustus0.1	Vun_T00911.5	()	(GO:0005634 cellular_component nucleus|GO:0003700 molecular_function sequence-specific DNA binding transcription factor activity|GO:0008270 molecular_function zinc ion binding|GO:0007623 biological_process circadian rhythm|GO:0048579 biological_process negative regulation of long-day photoperiodism, flowering|GO:0006355 biological_process regulation of transcription, DNA-templated|GO:0005515 mole…	-	7.84	3.64	4.49	9.22	5.29	7.09	7.51	7.07	4.65	2.73	0.5
C2C2_CO-like	scaffold71284-augustus0.2	Vun_T15598.1	()	(GO:0005634 cellular_component nucleus|GO:0003700 molecular_function sequence-specific DNA binding transcription factor activity|GO:0044212 molecular_function transcription regulatory region DNA binding|GO:0008270 molecular_function zinc ion binding|GO:0006355 biological_process regulation of transcription, DNA-templated|GO:0008270 molecular_function zinc ion binding|GO:0005622 cellular_component…	-	16.35	13.87	7.35	6.75	9.13	9.33	11.4	7.15	4.42	3.82	15.08
C2C2_CO-like	scaffold53141-0.1	Vun_T22844.7	()	(GO:0005634 cellular_component nucleus|GO:0003700 molecular_function sequence-specific DNA binding transcription factor activity|GO:0008270 molecular_function zinc ion binding|GO:0010161 biological_process red light signaling pathway|GO:0010099 biological_process regulation of photomorphogenesis|GO:0006355 biological_process regulation of transcription, DNA-templated|GO:0005515 molecular_function…	-	0.06	28.17	1.22	3.86	1.95	0.14	0.12	5.34	2.63	0.72	0.03
C2C2_CO-like	C35071512-0.1	Vun_T22844.7	()	(GO:0005634 cellular_component nucleus|GO:0003700 molecular_function sequence-specific DNA binding transcription factor activity|GO:0008270 molecular_function zinc ion binding|GO:0010161 biological_process red light signaling pathway|GO:0010099 biological_process regulation of photomorphogenesis|GO:0006355 biological_process regulation of transcription, DNA-templated|GO:0005515 molecular_function…	-	0.06	28.17	1.22	3.86	1.95	0.14	0.12	5.34	2.63	0.72	0.03
C2C2_CO-like	C35014075-0.0	Vun_T08396.1	()	(GO:0005634 cellular_component nucleus|GO:0003677 molecular_function DNA binding|GO:0003700 molecular_function sequence-specific DNA binding transcription factor activity|GO:0007623 biological_process circadian rhythm|GO:0010031 biological_process circumnutation|GO:0009908 biological_process flower development|GO:0010629 biological_process negative regulation of gene expression|GO:0000160 biologi…	RR-A-type / transcription factor	15.87	11.46	15.11	11.29	6.48	5.15	9.11	12.5	8.24	5.07	8.2
C2C2_CO-like	scaffold79369-0.1	Vun_T05895.1	()	(GO:0005634 cellular_component nucleus|GO:0003677 molecular_function DNA binding|GO:0003700 molecular_function sequence-specific DNA binding transcription factor activity|GO:0008270 molecular_function zinc ion binding|GO:0009658 biological_process chloroplast organization|GO:0009909 biological_process regulation of flower development|GO:0006351 biological_process transcription, DNA-templated|GO:0…	C2C2-CO-like / transcription factor	19.62	6.44	1.1	0.34	9.33	10	13.1	0.34	0.25	0.2	0.05
C2C2_CO-like	C35040999-augustus0.2	Vun_T20547.1	()	(GO:0016020 cellular_component membrane|GO:0005634 cellular_component nucleus|GO:0003700 molecular_function sequence-specific DNA binding transcription factor activity|GO:0008270 molecular_function zinc ion binding|GO:0006355 biological_process regulation of transcription, DNA-templated|GO:0008270 molecular_function zinc ion binding|GO:0005622 cellular_component intracellular)	Znf-B / transcription factor	1.76	7.08	1.01	3.16	31.5	18.71	4.76	3.83	3.06	0.63	0.11
C2C2_CO-like	scaffold89778-augustus0.2	Vun_T07881.1	()	(GO:0005730 cellular_component nucleolus|GO:0003700 molecular_function sequence-specific DNA binding transcription factor activity|GO:0008270 molecular_function zinc ion binding|GO:0045893 biological_process positive regulation of transcription, DNA-templated|GO:0006355 biological_process regulation of transcription, DNA-templated|GO:0010223 biological_process secondary shoot formation|GO:0009641…	C2C2-CO-like / transcription factor	9.05	23.91	0.06	19.2	48.48	18.15	11.83	15.01	7.65	0.63	0.3
C2C2_CO-like	scaffold71284-0.1	Vun_T15598.2	()	(GO:0005634 cellular_component nucleus|GO:0003700 molecular_function sequence-specific DNA binding transcription factor activity|GO:0044212 molecular_function transcription regulatory region DNA binding|GO:0008270 molecular_function zinc ion binding|GO:0006355 biological_process regulation of transcription, DNA-templated|GO:0008270 molecular_function zinc ion binding|GO:0005622 cellular_component…	C2C2-CO-like / transcription factor	12.59	10.08	5.4	5.39	5.53	6.13	7.44	4.7	3.07	2.41	10.01
C2C2_CO-like	C35028667-augustus0.1	Vun_T21949.1	()	(GO:0016020 cellular_component membrane|GO:0005634 cellular_component nucleus|GO:0003700 molecular_function sequence-specific DNA binding transcription factor activity|GO:0008270 molecular_function zinc ion binding|GO:0006355 biological_process regulation of transcription, DNA-templated|GO:0008270 molecular_function zinc ion binding|GO:0005622 cellular_component intracellular|GO:0005515 molecular…	C2C2-CO-like / transcription factor	13	9.2	2.78	6.53	2.25	0.8	0.44	1.03	0.88	0.02	0
C2C2_CO-like	scaffold64258-augustus0.2	Vun_T01303.5	()	(GO:0005634 cellular_component nucleus|GO:0000160 biological_process phosphorelay signal transduction system|GO:0006355 biological_process regulation of transcription, DNA-templated|GO:0048511 biological_process rhythmic process|GO:0006351 biological_process transcription, DNA-templated|GO:0000160 biological_process phosphorelay signal transduction system|GO:0005515 molecular_function protein bin…	-	20.38	10.46	7.17	9.52	9.15	9	7.68	8.08	7.18	3.48	0.69
C2C2_CO-like	scaffold92994-processed0.0	Vun_T21607.1	()	(GO:0005634 cellular_component nucleus|GO:0003677 molecular_function DNA binding|GO:0003700 molecular_function sequence-specific DNA binding transcription factor activity|GO:0007623 biological_process circadian rhythm|GO:0010031 biological_process circumnutation|GO:0009908 biological_process flower development|GO:0010629 biological_process negative regulation of gene expression|GO:0000160 biologi…	-	0.78	2.42	3.25	5.3	3.18	2.87	6.87	4.08	3.4	2.26	1.62
C2C2_CO-like	scaffold34196-0.1	Vun_T15427.1	()	()	-	14.99	249.5	164.58	6.74	4.87	2.17	1.1	35.07	15.69	7.82	0.17
C2C2_CO-like	C35047145-0.0	Vun_T05895.1	()	(GO:0005634 cellular_component nucleus|GO:0003677 molecular_function DNA binding|GO:0003700 molecular_function sequence-specific DNA binding transcription factor activity|GO:0008270 molecular_function zinc ion binding|GO:0009658 biological_process chloroplast organization|GO:0009909 biological_process regulation of flower development|GO:0006351 biological_process transcription, DNA-templated|GO:0…	C2C2-CO-like / transcription factor	19.62	6.44	1.1	0.34	9.33	10	13.1	0.34	0.25	0.2	0.05
C2C2_CO-like	C35071512-augustus0.2	Vun_T22844.7	()	(GO:0005634 cellular_component nucleus|GO:0003700 molecular_function sequence-specific DNA binding transcription factor activity|GO:0008270 molecular_function zinc ion binding|GO:0010161 biological_process red light signaling pathway|GO:0010099 biological_process regulation of photomorphogenesis|GO:0006355 biological_process regulation of transcription, DNA-templated|GO:0005515 molecular_function…	-	0.06	28.17	1.22	3.86	1.95	0.14	0.12	5.34	2.63	0.72	0.03
C2C2_CO-like	C35020130-augustus0.1	Vun_T13881.3	()	(GO:0005634 cellular_component nucleus|GO:0003700 molecular_function sequence-specific DNA binding transcription factor activity|GO:0008270 molecular_function zinc ion binding|GO:0007623 biological_process circadian rhythm|GO:0048579 biological_process negative regulation of long-day photoperiodism, flowering|GO:0006355 biological_process regulation of transcription, DNA-templated|GO:0005515 mole…	-	3.41	1.35	1.23	2.71	1.18	1.25	0.84	1.3	0.89	0.51	0.41
C2C2_CO-like	scaffold38223-0.1	Vun_T15393.1	()	(GO:0005634 cellular_component nucleus|GO:0003700 molecular_function sequence-specific DNA binding transcription factor activity|GO:0008270 molecular_function zinc ion binding|GO:0010161 biological_process red light signaling pathway|GO:0010099 biological_process regulation of photomorphogenesis|GO:0006355 biological_process regulation of transcription, DNA-templated|GO:0005515 molecular_function…	-	0.29	0.18	3.58	0.24	1.01	6.64	12.75	9.62	14.29	7.41	0
C2C2_CO-like	C35053559-0.0	Vun_T21885.1	()	(GO:0005634 cellular_component nucleus|GO:0008270 molecular_function zinc ion binding|GO:0008270 molecular_function zinc ion binding|GO:0005622 cellular_component intracellular|GO:0005515 molecular_function protein binding)	C2C2-CO-like / transcription factor	89.29	67.52	6.89	42.26	141.11	102.66	238.36	42.04	61.94	42.57	40.51
C2C2_CO-like	C35073482-0.0	Vun_T02885.13	()	(GO:0005634 cellular_component nucleus|GO:0003723 molecular_function RNA binding|GO:0003723 molecular_function RNA binding|GO:0005634 cellular_component nucleus|GO:0043565 molecular_function sequence-specific DNA binding|GO:0003700 molecular_function sequence-specific DNA binding transcription factor activity|GO:0008270 molecular_function zinc ion binding|GO:0006351 biological_process transcripti…	TIFY / transcription factor	2.38	3.83	4.15	3.98	5.16	5.82	5.95	5.62	4.61	3.63	7.43
C2C2_CO-like	scaffold61229-augustus0.2	Vun_T10509.1	()	(GO:0005089 molecular_function Rho guanyl-nucleotide exchange factor activity|GO:0032321 biological_process positive regulation of Rho GTPase activity|GO:0005089 molecular_function Rho guanyl-nucleotide exchange factor activity|GO:0005515 molecular_function protein binding)	C2C2-CO-like / transcription factor	1.57	3.98	5.63	8.65	5.48	4.64	11.18	10.71	2.86	1.17	0.27
C2C2_CO-like	C35028667-0.0	Vun_T21949.1	()	(GO:0016020 cellular_component membrane|GO:0005634 cellular_component nucleus|GO:0003700 molecular_function sequence-specific DNA binding transcription factor activity|GO:0008270 molecular_function zinc ion binding|GO:0006355 biological_process regulation of transcription, DNA-templated|GO:0008270 molecular_function zinc ion binding|GO:0005622 cellular_component intracellular|GO:0005515 molecular…	C2C2-CO-like / transcription factor	13	9.2	2.78	6.53	2.25	0.8	0.44	1.03	0.88	0.02	0
C2C2_CO-like	scaffold25457-augustus0.4	Vun_T08958.1	()	(GO:0005634 cellular_component nucleus|GO:0003700 molecular_function sequence-specific DNA binding transcription factor activity|GO:0008270 molecular_function zinc ion binding|GO:0006355 biological_process regulation of transcription, DNA-templated|GO:0005515 molecular_function protein binding)	C2C2-CO-like / transcription factor	0.63	3.42	1.57	5.99	4.46	2.22	1.87	2.84	1.96	3.21	1.45
C2C2_CO-like	C35070590-augustus0.2	Vun_T10952.3	()	(GO:0009507 cellular_component chloroplast|GO:0005634 cellular_component nucleus|GO:0045036 biological_process protein targeting to chloroplast|GO:0006355 biological_process regulation of transcription, DNA-templated|GO:0005515 molecular_function protein binding)	C2C2-CO-like / transcription factor	7.96	4.11	2.15	2	3.92	1.29	0.67	1.84	0.81	0.11	0.04
C2C2_CO-like	C35082250-augustus0.2	Vun_T15424.1	()	(GO:0005634 cellular_component nucleus|GO:0003700 molecular_function sequence-specific DNA binding transcription factor activity|GO:0008270 molecular_function zinc ion binding|GO:0006355 biological_process regulation of transcription, DNA-templated|GO:0005515 molecular_function protein binding)	C2C2-CO-like / transcription factor	50.25	209.85	174.66	5.47	11.27	10.33	13.04	78.54	55	26.9	1.07
C2C2_CO-like	scaffold90042-0.0	Vun_T03639.2	()	(GO:0005634 cellular_component nucleus|GO:0043565 molecular_function sequence-specific DNA binding|GO:0003700 molecular_function sequence-specific DNA binding transcription factor activity|GO:0008270 molecular_function zinc ion binding|GO:0006351 biological_process transcription, DNA-templated|GO:0005515 molecular_function protein binding|GO:0003700 molecular_function sequence-specific DNA bindin…	-	14.13	13.81	21.3	11.34	8.4	8.41	25.2	4.77	4.08	4.84	6.15
C2C2_Dof	scaffold10892-0.1_ORF+1	Vun_T02921.1	()	(GO:0005634 cellular_component nucleus|GO:0003677 molecular_function DNA binding|GO:0046872 molecular_function metal ion binding|GO:0006355 biological_process regulation of transcription, DNA-templated|GO:0006351 biological_process transcription, DNA-templated|GO:0003677 molecular_function DNA binding|GO:0006355 biological_process regulation of transcription, DNA-templated)	C2C2-Dof / transcription factor	7.14	20.1	38.48	5.13	4.14	3.33	5.86	2.26	0.79	0.29	0.02
C2C2_Dof	C35026853-processed0.0	Vun_T22659.1	()	()	-	0.57	3.05	8.58	1.31	2.24	1.45	1.56	2.45	1.54	0.56	0.01
C2C2_Dof	C35039737-0.0	Vun_T15696.1	()	(GO:0005634 cellular_component nucleus|GO:0003677 molecular_function DNA binding|GO:0046872 molecular_function metal ion binding|GO:0003700 molecular_function sequence-specific DNA binding transcription factor activity|GO:0010087 biological_process phloem or xylem histogenesis|GO:0045893 biological_process positive regulation of transcription, DNA-templated|GO:0010067 biological_process procambiu…	C2C2-Dof / transcription factor	0.16	3.55	3.19	1.24	3.19	1.75	0.29	1.36	2.05	0.54	0.06
C2C2_Dof	scaffold7254-0.0	Vun_T01991.4	()	()	-	4.25	5.38	6.53	5.21	3.51	3.22	3.74	1.24	0.71	0.6	0.32
C2C2_Dof	scaffold47358-processed0.0	Vun_T02516.2	()	(GO:0005634 cellular_component nucleus|GO:0003677 molecular_function DNA binding|GO:0046872 molecular_function metal ion binding|GO:0006355 biological_process regulation of transcription, DNA-templated|GO:0006351 biological_process transcription, DNA-templated|GO:0003677 molecular_function DNA binding|GO:0006355 biological_process regulation of transcription, DNA-templated)	-	2.15	20.35	32.09	0.74	0.8	1.71	2.59	0.03	0.1	0.46	0.04
C2C2_Dof	scaffold33812-0.0	Vun_T08013.2	()	(GO:0005634 cellular_component nucleus|GO:0003677 molecular_function DNA binding|GO:0046872 molecular_function metal ion binding|GO:0006355 biological_process regulation of transcription, DNA-templated|GO:0006351 biological_process transcription, DNA-templated|GO:0003677 molecular_function DNA binding|GO:0006355 biological_process regulation of transcription, DNA-templated)	C2C2-Dof / transcription factor	1.92	17.69	48.89	11.14	21.41	18.53	11.59	9.58	2.77	2.06	1.47
C2C2_Dof	scaffold43622-processed0.1	Vun_T06862.1	()	(GO:0005634 cellular_component nucleus|GO:0046872 molecular_function metal ion binding|GO:0003700 molecular_function sequence-specific DNA binding transcription factor activity|GO:0044212 molecular_function transcription regulatory region DNA binding|GO:0006355 biological_process regulation of transcription, DNA-templated|GO:0010200 biological_process response to chitin|GO:0006351 biological_proc…	C2C2-Dof / transcription factor	11.11	64.41	103.66	9.26	28.77	27.27	8.8	4.57	1.92	1.32	6.46
C2C2_Dof	C35048113-processed0.0	Vun_T22446.1	()	(GO:0005634 cellular_component nucleus|GO:0003677 molecular_function DNA binding|GO:0046872 molecular_function metal ion binding|GO:0003700 molecular_function sequence-specific DNA binding transcription factor activity|GO:0009908 biological_process flower development|GO:0006355 biological_process regulation of transcription, DNA-templated|GO:0006351 biological_process transcription, DNA-templated…	C2C2-Dof / transcription factor	0.29	2.22	5.36	4.49	1.74	4.74	0.64	3.03	2.1	10.19	74.41
C2C2_Dof	scaffold28005-0.0_ORF+1	Vun_T21343.1	()	(GO:0046524 molecular_function sucrose-phosphate synthase activity|GO:0005986 biological_process sucrose biosynthetic process|GO:0005985 biological_process sucrose metabolic process|GO:0009058 biological_process biosynthetic process)	-	10.76	67.87	39.07	23.57	35.86	36.46	42.79	11.47	4.3	19.34	16.95
C2C2_Dof	scaffold23673-processed0.0	Vun_T19733.1	()	(GO:0005634 cellular_component nucleus|GO:0046872 molecular_function metal ion binding|GO:0003700 molecular_function sequence-specific DNA binding transcription factor activity|GO:0044212 molecular_function transcription regulatory region DNA binding|GO:0006355 biological_process regulation of transcription, DNA-templated|GO:0048364 biological_process root development|GO:0006351 biological_proces…	C2C2-Dof / transcription factor	0.63	1.22	5.02	1.61	1.54	1.33	4.81	0.93	0.49	0.57	0.32
C2C2_Dof	scaffold8341-processed0.0	Vun_T09367.2	()	(GO:0005634 cellular_component nucleus|GO:0003677 molecular_function DNA binding|GO:0046872 molecular_function metal ion binding|GO:0003700 molecular_function sequence-specific DNA binding transcription factor activity|GO:0009908 biological_process flower development|GO:0006355 biological_process regulation of transcription, DNA-templated|GO:0006351 biological_process transcription, DNA-templated…	-	13.17	4.68	5.39	3.45	4.35	9.83	13.5	0.74	0.76	0.47	0
C2C2_Dof	C35040677-processed0.0	Vun_T01992.1	()	(GO:0005634 cellular_component nucleus|GO:0046872 molecular_function metal ion binding|GO:0043565 molecular_function sequence-specific DNA binding|GO:0003700 molecular_function sequence-specific DNA binding transcription factor activity|GO:0010052 biological_process guard cell differentiation|GO:0045893 biological_process positive regulation of transcription, DNA-templated|GO:1902066 biological_p…	C2C2-Dof / transcription factor	1.02	15.47	36.54	6.71	5.17	5.85	11.67	5.18	2.98	3.03	2.52
C2C2_Dof	scaffold94526-processed0.0	Vun_T10768.1	()	(GO:0005634 cellular_component nucleus|GO:0003677 molecular_function DNA binding|GO:0046872 molecular_function metal ion binding|GO:0006355 biological_process regulation of transcription, DNA-templated|GO:0006351 biological_process transcription, DNA-templated|GO:0003677 molecular_function DNA binding|GO:0006355 biological_process regulation of transcription, DNA-templated)	C2C2-Dof / transcription factor	5.92	15.07	18.21	9.84	4.24	3.87	9.43	1.52	2.33	2.84	0.79
C2C2_Dof	scaffold68793-processed0.1	Vun_T16794.1	()	(GO:0005634 cellular_component nucleus|GO:0003677 molecular_function DNA binding|GO:0046872 molecular_function metal ion binding|GO:0003700 molecular_function sequence-specific DNA binding transcription factor activity|GO:0009908 biological_process flower development|GO:0006351 biological_process transcription, DNA-templated)	-	0.38	1.01	7.1	0.77	0.26	0.16	0.1	0.07	0.05	0	0.04
C2C2_Dof	C35066878-processed0.0	Vun_T06395.1	()	(GO:0005634 cellular_component nucleus|GO:0003677 molecular_function DNA binding|GO:0046872 molecular_function metal ion binding|GO:0003700 molecular_function sequence-specific DNA binding transcription factor activity|GO:0009908 biological_process flower development|GO:0006351 biological_process transcription, DNA-templated|GO:0003677 molecular_function DNA binding|GO:0006355 biological_process …	C2C2-Dof / transcription factor	0.62	4.71	9.32	13.88	2.58	4.04	89.93	0.19	0.49	1.6	0.66
C2C2_Dof	scaffold19202-processed0.0	Vun_T08013.2	()	(GO:0005634 cellular_component nucleus|GO:0003677 molecular_function DNA binding|GO:0046872 molecular_function metal ion binding|GO:0006355 biological_process regulation of transcription, DNA-templated|GO:0006351 biological_process transcription, DNA-templated|GO:0003677 molecular_function DNA binding|GO:0006355 biological_process regulation of transcription, DNA-templated)	C2C2-Dof / transcription factor	1.92	17.69	48.89	11.14	21.41	18.53	11.59	9.58	2.77	2.06	1.47
C2C2_Dof	scaffold63419-processed0.0	Vun_T17616.1	()	(GO:0005634 cellular_component nucleus|GO:0046872 molecular_function metal ion binding|GO:0003700 molecular_function sequence-specific DNA binding transcription factor activity|GO:0044212 molecular_function transcription regulatory region DNA binding|GO:0006355 biological_process regulation of transcription, DNA-templated|GO:0006351 biological_process transcription, DNA-templated|GO:0003677 molec…	C2C2-Dof / transcription factor	3.46	6.76	9.11	5.5	2.41	2.62	3.06	2.44	3.04	4.63	3.81
C2C2_Dof	scaffold83651-processed0.1	Vun_T05189.1	()	(GO:0005634 cellular_component nucleus|GO:0003677 molecular_function DNA binding|GO:0046872 molecular_function metal ion binding|GO:0003700 molecular_function sequence-specific DNA binding transcription factor activity|GO:0044212 molecular_function transcription regulatory region DNA binding|GO:0042545 biological_process cell wall modification|GO:0045787 biological_process positive regulation of …	C2C2-Dof / transcription factor	0.13	6.4	11.59	2.11	24.77	29.84	4.65	2.02	0.87	0.3	0.63
C2C2_Dof	scaffold32135-processed0.1	Vun_T23423.1	()	(GO:0005634 cellular_component nucleus|GO:0003677 molecular_function DNA binding|GO:0046872 molecular_function metal ion binding|GO:0003700 molecular_function sequence-specific DNA binding transcription factor activity|GO:0009908 biological_process flower development|GO:0006355 biological_process regulation of transcription, DNA-templated|GO:0006351 biological_process transcription, DNA-templated…	C2C2-Dof / transcription factor	13.47	13.99	8.23	8.02	10.54	14.84	26.73	12.59	9.66	4.98	0.31
C2C2_Dof	scaffold95379-processed0.0	Vun_T21066.4	()	(GO:0005634 cellular_component nucleus|GO:0046872 molecular_function metal ion binding|GO:0003700 molecular_function sequence-specific DNA binding transcription factor activity|GO:0044212 molecular_function transcription regulatory region DNA binding|GO:0006355 biological_process regulation of transcription, DNA-templated|GO:0048364 biological_process root development|GO:0006351 biological_proces…	-	0.13	3.27	7.01	1.62	6.11	2.9	0.39	4.53	1.73	0.11	0
C2C2_Dof	scaffold16619-0.1_ORF-2	Vun_T16033.1	()	(GO:0005634 cellular_component nucleus|GO:0003677 molecular_function DNA binding|GO:0046872 molecular_function metal ion binding|GO:0006355 biological_process regulation of transcription, DNA-templated|GO:0006351 biological_process transcription, DNA-templated|GO:0003677 molecular_function DNA binding|GO:0006355 biological_process regulation of transcription, DNA-templated)	C2C2-Dof / transcription factor	6.27	21.68	28.88	10.48	2.79	3.45	6.22	2.25	1.72	1.52	3.25
C2C2_Dof	scaffold3182-0.1	Vun_T04503.1	()	(GO:0005634 cellular_component nucleus|GO:0003677 molecular_function DNA binding|GO:0046872 molecular_function metal ion binding|GO:0003700 molecular_function sequence-specific DNA binding transcription factor activity|GO:0010087 biological_process phloem or xylem histogenesis|GO:0045893 biological_process positive regulation of transcription, DNA-templated|GO:0010067 biological_process procambiu…	C2C2-Dof / transcription factor	0.79	8.58	10.06	6.37	17.37	7.17	0.32	5.99	5.3	2.08	0
C2C2_Dof	scaffold58471-0.0_ORF_1F	Vun_T08231.1	()	(GO:0005829 cellular_component cytosol|GO:0005777 cellular_component peroxisome|GO:0033885 molecular_function 10-hydroxy-9-(phosphonooxy)octadecanoate phosphatase activity|GO:0004301 molecular_function epoxide hydrolase activity|GO:0042577 molecular_function lipid phosphatase activity|GO:0000287 molecular_function magnesium ion binding|GO:0016791 molecular_function phosphatase activity|GO:0019439…	-	15	75.4	60.6	88.84	142.34	297.71	237.55	283.39	168.97	81.59	17.71
C2C2_Dof	scaffold29654-processed0.1	Vun_T13352.1	()	(GO:0005634 cellular_component nucleus|GO:0003677 molecular_function DNA binding|GO:0046872 molecular_function metal ion binding|GO:0003700 molecular_function sequence-specific DNA binding transcription factor activity|GO:0009908 biological_process flower development|GO:0006355 biological_process regulation of transcription, DNA-templated|GO:0006351 biological_process transcription, DNA-templated…	C2C2-Dof / transcription factor	0.22	0.92	2.04	1.24	1.44	3.34	5.46	2.84	2.77	3.08	0.31
C2C2_Dof	scaffold2624-augustus0.2	Vun_T04503.1	()	(GO:0005634 cellular_component nucleus|GO:0003677 molecular_function DNA binding|GO:0046872 molecular_function metal ion binding|GO:0003700 molecular_function sequence-specific DNA binding transcription factor activity|GO:0010087 biological_process phloem or xylem histogenesis|GO:0045893 biological_process positive regulation of transcription, DNA-templated|GO:0010067 biological_process procambiu…	C2C2-Dof / transcription factor	0.79	8.58	10.06	6.37	17.37	7.17	0.32	5.99	5.3	2.08	0
C2C2_Dof	scaffold12153-processed0.0	Vun_T05188.1	()	(GO:0005634 cellular_component nucleus|GO:0046872 molecular_function metal ion binding|GO:0003700 molecular_function sequence-specific DNA binding transcription factor activity|GO:0044212 molecular_function transcription regulatory region DNA binding|GO:0006355 biological_process regulation of transcription, DNA-templated|GO:0010200 biological_process response to chitin|GO:0006351 biological_proc…	C2C2-Dof / transcription factor	0.44	12.87	8.52	4.07	1.58	3.4	3.71	3.36	0.93	1.77	11.45
C2C2_Dof	scaffold25659-processed0.2	Vun_T17321.2	()	(GO:0005634 cellular_component nucleus|GO:0003677 molecular_function DNA binding|GO:0046872 molecular_function metal ion binding|GO:0003700 molecular_function sequence-specific DNA binding transcription factor activity|GO:0009409 biological_process response to cold|GO:0009416 biological_process response to light stimulus|GO:0009845 biological_process seed germination|GO:0006351 biological_process…	C2C2-Dof / transcription factor	0.72	4.25	6.97	3.41	6.54	5.33	3.2	2.44	1.47	1.15	0.18
C2C2_Dof	scaffold41513-processed0.0	Vun_T13352.1	()	(GO:0005634 cellular_component nucleus|GO:0003677 molecular_function DNA binding|GO:0046872 molecular_function metal ion binding|GO:0003700 molecular_function sequence-specific DNA binding transcription factor activity|GO:0009908 biological_process flower development|GO:0006355 biological_process regulation of transcription, DNA-templated|GO:0006351 biological_process transcription, DNA-templated…	C2C2-Dof / transcription factor	0.22	0.92	2.04	1.24	1.44	3.34	5.46	2.84	2.77	3.08	0.31
C2C2_Dof	scaffold76126-processed0.0	Vun_T01992.2	()	(GO:0005634 cellular_component nucleus|GO:0046872 molecular_function metal ion binding|GO:0003700 molecular_function sequence-specific DNA binding transcription factor activity|GO:0044212 molecular_function transcription regulatory region DNA binding|GO:0006355 biological_process regulation of transcription, DNA-templated|GO:0048364 biological_process root development|GO:0006351 biological_proces…	-	2.09	19.33	22.43	4.4	21.37	18.61	8.61	7.83	4.24	4.08	0.61
C2C2_Dof	scaffold10998-processed0.0	Vun_T04503.1	()	(GO:0005634 cellular_component nucleus|GO:0003677 molecular_function DNA binding|GO:0046872 molecular_function metal ion binding|GO:0003700 molecular_function sequence-specific DNA binding transcription factor activity|GO:0010087 biological_process phloem or xylem histogenesis|GO:0045893 biological_process positive regulation of transcription, DNA-templated|GO:0010067 biological_process procambiu…	C2C2-Dof / transcription factor	0.79	8.58	10.06	6.37	17.37	7.17	0.32	5.99	5.3	2.08	0
C2C2_Dof	scaffold21751-processed0.0	Vun_T22446.1	()	(GO:0005634 cellular_component nucleus|GO:0003677 molecular_function DNA binding|GO:0046872 molecular_function metal ion binding|GO:0003700 molecular_function sequence-specific DNA binding transcription factor activity|GO:0009908 biological_process flower development|GO:0006355 biological_process regulation of transcription, DNA-templated|GO:0006351 biological_process transcription, DNA-templated…	C2C2-Dof / transcription factor	0.29	2.22	5.36	4.49	1.74	4.74	0.64	3.03	2.1	10.19	74.41
C2C2_Dof	scaffold22471-processed0.0	Vun_T01491.1	()	(GO:0005634 cellular_component nucleus|GO:0003677 molecular_function DNA binding|GO:0046872 molecular_function metal ion binding|GO:0003700 molecular_function sequence-specific DNA binding transcription factor activity|GO:0009908 biological_process flower development|GO:0006355 biological_process regulation of transcription, DNA-templated|GO:0006351 biological_process transcription, DNA-templated…	C2C2-Dof / transcription factor	4.25	5.78	2.61	3.28	5.27	8.28	15.55	0.89	0.29	0.14	0
C2C2_GATA	scaffold31823-augustus0.3	Vun_T16728.1	()	(GO:0005634 cellular_component nucleus|GO:0043565 molecular_function sequence-specific DNA binding|GO:0003700 molecular_function sequence-specific DNA binding transcription factor activity|GO:0008270 molecular_function zinc ion binding|GO:0006351 biological_process transcription, DNA-templated|GO:0003700 molecular_function sequence-specific DNA binding transcription factor activity|GO:0008270 mol…	-	1.62	3.53	1.83	2.22	3.78	1.55	0.6	1.89	1.13	0.47	0.44
C2C2_GATA	scaffold96416-processed0.0	Vun_T08123.4	()	(GO:0005634 cellular_component nucleus|GO:0043565 molecular_function sequence-specific DNA binding|GO:0003700 molecular_function sequence-specific DNA binding transcription factor activity|GO:0008270 molecular_function zinc ion binding|GO:0007623 biological_process circadian rhythm|GO:0045893 biological_process positive regulation of transcription, DNA-templated|GO:0009416 biological_process resp…	-	11.82	20.37	48.4	5.04	13.41	12.91	12.1	5.72	5.01	3.79	0.94
C2C2_GATA	scaffold54788-0.1	Vun_T05050.1	()	(GO:0005634 cellular_component nucleus|GO:0043565 molecular_function sequence-specific DNA binding|GO:0003700 molecular_function sequence-specific DNA binding transcription factor activity|GO:0008270 molecular_function zinc ion binding|GO:0007623 biological_process circadian rhythm|GO:0045893 biological_process positive regulation of transcription, DNA-templated|GO:0009416 biological_process resp…	-	7.68	65.9	184.92	39.65	80.27	95.49	73.91	22.82	16.84	3.82	11.48
C2C2_GATA	scaffold86349-augustus0.2	Vun_T00896.1	()	(GO:0005634 cellular_component nucleus|GO:0043565 molecular_function sequence-specific DNA binding|GO:0003700 molecular_function sequence-specific DNA binding transcription factor activity|GO:0008270 molecular_function zinc ion binding|GO:0006351 biological_process transcription, DNA-templated|GO:0003700 molecular_function sequence-specific DNA binding transcription factor activity|GO:0008270 mol…	-	4.13	8.94	12.62	8.77	3.8	7.01	4.2	6.33	3.75	3.96	0.28
C2C2_GATA	scaffold93758-augustus0.2_ORF+2	Vun_T14022.1	()	(GO:0005786 cellular_component signal recognition particle, endoplasmic reticulum targeting|GO:0008312 molecular_function 7S RNA binding|GO:0005525 molecular_function GTP binding|GO:0003924 molecular_function GTPase activity|GO:0006614 biological_process SRP-dependent cotranslational protein targeting to membrane|GO:0005525 molecular_function GTP binding|GO:0006614 biological_process SRP-dependen…	-	22.86	27.25	24.77	34.37	24	26.88	23.65	46.5	33.5	16.47	12.73
C2C2_GATA	C35028583-processed0.0	Vun_T19579.2	()	(GO:0005634 cellular_component nucleus|GO:0043565 molecular_function sequence-specific DNA binding|GO:0003700 molecular_function sequence-specific DNA binding transcription factor activity|GO:0008270 molecular_function zinc ion binding|GO:0007623 biological_process circadian rhythm|GO:0045893 biological_process positive regulation of transcription, DNA-templated|GO:0009416 biological_process resp…	C2C2-GATA / transcription factor	8.2	15.91	11.89	3.4	5.77	4.26	7.06	2.3	1.55	1.32	0.09
C2C2_GATA	scaffold95806-0.0	Vun_T09679.1	()	(GO:0005736 cellular_component DNA-directed RNA polymerase I complex|GO:0003899 molecular_function DNA-directed RNA polymerase activity|GO:0003676 molecular_function nucleic acid binding|GO:0008270 molecular_function zinc ion binding|GO:0006363 biological_process termination of RNA polymerase I transcription|GO:0003676 molecular_function nucleic acid binding|GO:0008270 molecular_function zinc ion…	-	3.05	2.56	2.58	8.69	5.21	3.92	0.35	25.51	14.49	2.63	2.93
C2C2_GATA	C35062483-0.1_ORF-1	Vun_T07049.1	()	(GO:0005576 cellular_component extracellular region|GO:0004252 molecular_function serine-type endopeptidase activity|GO:0004252 molecular_function serine-type endopeptidase activity|GO:0006508 biological_process proteolysis)	-	4.54	43.27	15.71	3.89	4.99	2.12	0.29	0.01	0.02	0	0.08
C2C2_GATA	C35056005-augustus0.2	Vun_T06319.1	()	(GO:0005634 cellular_component nucleus|GO:0043565 molecular_function sequence-specific DNA binding|GO:0003700 molecular_function sequence-specific DNA binding transcription factor activity|GO:0044212 molecular_function transcription regulatory region DNA binding|GO:0008270 molecular_function zinc ion binding|GO:0007623 biological_process circadian rhythm|GO:0009740 biological_process gibberellic …	C2C2-GATA / transcription factor	6.13	0	0.02	1.75	4.37	0.84	0	13.18	2.96	1.57	10.5
C2C2_GATA	scaffold127-processed0.0	Vun_T11047.1	()	(GO:0005634 cellular_component nucleus|GO:0043565 molecular_function sequence-specific DNA binding|GO:0003700 molecular_function sequence-specific DNA binding transcription factor activity|GO:0008270 molecular_function zinc ion binding|GO:0045893 biological_process positive regulation of transcription, DNA-templated|GO:0006351 biological_process transcription, DNA-templated)	C2C2-GATA / transcription factor	0.53	1.06	2.98	1.55	3.55	1.69	4.8	6.99	5.34	2.26	1.08
C2C2_GATA	scaffold58724-augustus0.2_ORF_0R	Vun_T07400.1	()	(GO:0016874 molecular_function ligase activity|GO:0008270 molecular_function zinc ion binding|GO:0016567 biological_process protein ubiquitination|GO:0005515 molecular_function protein binding)	C2H2 / transcription factor	19.88	89.07	114.97	58.29	89.83	103.44	52.21	43.27	21.39	14.89	5.99
C2C2_GATA	scaffold86349-0.1	Vun_T00896.1	()	(GO:0005634 cellular_component nucleus|GO:0043565 molecular_function sequence-specific DNA binding|GO:0003700 molecular_function sequence-specific DNA binding transcription factor activity|GO:0008270 molecular_function zinc ion binding|GO:0006351 biological_process transcription, DNA-templated|GO:0003700 molecular_function sequence-specific DNA binding transcription factor activity|GO:0008270 mol…	-	4.13	8.94	12.62	8.77	3.8	7.01	4.2	6.33	3.75	3.96	0.28
C2C2_GATA	scaffold87278-augustus0.2	Vun_T21463.1	()	(GO:0005634 cellular_component nucleus|GO:0043565 molecular_function sequence-specific DNA binding|GO:0003700 molecular_function sequence-specific DNA binding transcription factor activity|GO:0008270 molecular_function zinc ion binding|GO:0007623 biological_process circadian rhythm|GO:0045893 biological_process positive regulation of transcription, DNA-templated|GO:0009416 biological_process resp…	C2C2-GATA / transcription factor	0.25	1.97	2.96	8.87	5.55	1.43	0.37	2.24	4	4.05	1.68
C2C2_GATA	C35001066-0.0_ORF+2	Vun_T21463.1	()	(GO:0005634 cellular_component nucleus|GO:0043565 molecular_function sequence-specific DNA binding|GO:0003700 molecular_function sequence-specific DNA binding transcription factor activity|GO:0008270 molecular_function zinc ion binding|GO:0007623 biological_process circadian rhythm|GO:0045893 biological_process positive regulation of transcription, DNA-templated|GO:0009416 biological_process resp…	C2C2-GATA / transcription factor	0.25	1.97	2.96	8.87	5.55	1.43	0.37	2.24	4	4.05	1.68
C2C2_GATA	scaffold16473-augustus0.3_ORF_0F	Vun_T17510.1	()	()	-	137.31	215.95	140.35	191.19	231.87	215.85	115.46	385.94	354.21	127.42	138.59
C2C2_GATA	scaffold41972-0.0	Vun_T00483.8	()	(GO:0005634 cellular_component nucleus|GO:0043565 molecular_function sequence-specific DNA binding|GO:0003700 molecular_function sequence-specific DNA binding transcription factor activity|GO:0008270 molecular_function zinc ion binding|GO:0006351 biological_process transcription, DNA-templated|GO:0005515 molecular_function protein binding|GO:0003700 molecular_function sequence-specific DNA bindin…	TIFY / transcription factor	0.66	1.26	0.63	1.35	1.74	1.16	1.35	3.8	2.58	3.39	0.96
C2C2_GATA	scaffold96134-0.1_ORF+1	Vun_T17388.1	()	(GO:0005634 cellular_component nucleus|GO:0043565 molecular_function sequence-specific DNA binding|GO:0003700 molecular_function sequence-specific DNA binding transcription factor activity|GO:0044212 molecular_function transcription regulatory region DNA binding|GO:0008270 molecular_function zinc ion binding|GO:0007623 biological_process circadian rhythm|GO:0009740 biological_process gibberellic …	C2C2-GATA / transcription factor	63.97	4.92	0.05	7.54	10.77	10.92	8.55	54.85	50.8	14.73	17.02
C2C2_GATA	scaffold31823-0.2	Vun_T16728.2	()	(GO:0005634 cellular_component nucleus|GO:0043565 molecular_function sequence-specific DNA binding|GO:0003700 molecular_function sequence-specific DNA binding transcription factor activity|GO:0008270 molecular_function zinc ion binding|GO:0006351 biological_process transcription, DNA-templated|GO:0003700 molecular_function sequence-specific DNA binding transcription factor activity|GO:0008270 mol…	C2C2-GATA / transcription factor	1.62	3.39	1.7	1.92	3.22	1.51	0.54	1.98	1.1	0.48	0.43
C2C2_GATA	scaffold42633-processed0.0	Vun_T19300.2	()	(GO:0005634 cellular_component nucleus|GO:0043565 molecular_function sequence-specific DNA binding|GO:0003700 molecular_function sequence-specific DNA binding transcription factor activity|GO:0008270 molecular_function zinc ion binding|GO:0006351 biological_process transcription, DNA-templated|GO:0003700 molecular_function sequence-specific DNA binding transcription factor activity|GO:0008270 mol…	C2C2-GATA / transcription factor	20.41	27.81	36.63	20.37	34.33	21.84	7.83	34.03	34.36	9.6	3.2
C2C2_GATA	C35084130-processed0.1	Vun_T13894.2	()	(GO:0005634 cellular_component nucleus|GO:0043565 molecular_function sequence-specific DNA binding|GO:0003700 molecular_function sequence-specific DNA binding transcription factor activity|GO:0008270 molecular_function zinc ion binding|GO:0006351 biological_process transcription, DNA-templated|GO:0003700 molecular_function sequence-specific DNA binding transcription factor activity|GO:0008270 mol…	C2C2-GATA / transcription factor	2.87	3.97	3.97	6.33	5.56	3.14	2.41	6.13	4.44	2.98	0.44
C2C2_GATA	scaffold92741-augustus0.2	Vun_T00345.1	()	(GO:0005634 cellular_component nucleus|GO:0043565 molecular_function sequence-specific DNA binding|GO:0003700 molecular_function sequence-specific DNA binding transcription factor activity|GO:0008270 molecular_function zinc ion binding|GO:0006351 biological_process transcription, DNA-templated|GO:0005515 molecular_function protein binding|GO:0003700 molecular_function sequence-specific DNA bindin…	TIFY / transcription factor	14.87	18.77	14.62	19.04	28.14	31.08	23.02	36.19	24.44	19.66	14.49
[truncated: 3,887 more rows]
