# Supplementary material for: A compendium of transcription factor and Transcriptionally active protein coding gene families in cowpea (Vigna unguiculata L.)
Source: BMC Genomics. 2017 Nov 22;18:898. doi: 10.1186/s12864-017-4306-1 (PMC5700742; doi:10.1186/s12864-017-4306-1)
Supplement: Supplementary file 9 — Two different groupings of Arabidopsis thaliana and rice (Oryza sativa) ERF sequences. The two schemes are the I-X grouping used in Nakano et al. (2006) [64], and DREB A1-A6 / ERF B1-B6 grouping from Dietz et al. (2010) [69] and Sharoni et al. (2011) [70]. (XLS 34 kb) [file 12864_2017_4306_MOESM9_ESM.xls]

## Sheet: Supplementary Table S3
Sequence Used	Nakano et al. (2006)	Dietz et al. (2010)	Sharoni et al. (2011)
AT4G39780.	Group I (A-6)	DREB A6	N/A
AT4G36900.	Group II (A-5)	DREB A5	N/A
AT1G22810.	Group II (A-5)	DREB A5	N/A
AT4G25480.	Group III (A-1, -4, -5)	DREB A1	N/A
AT1G33760.	Group III (A-1, -4, -5)	DREB A4	N/A
AT3G16280.	Group III (A-1, -4, -5)	DREB A4	N/A
AT5G05410.	Group IV (A-2, -3)	DREB A2	N/A
AT3G57600.	Group IV (A-2, -3)	DREB A2	N/A
AT2G40220.	Group IV (A-2, -3)	DREB A3	N/A
AT1G15360.	Group V (B-6)	ERF B6	N/A
AT4G11140.	Group VI (B-5)	ERF B5	N/A
AT1G49120.	Group VI-L (B-6)	ERF B6	N/A
AT1G25470.	Group VI-L (B-6)	ERF B6	N/A
AT3G25890.	Group VI-L (B-6)	ERF B7	N/A
AT1G72360.	Group VII (B-2)	ERF B2	N/A
AT5G13910.	Group VIII (B-1)	ERF B1	N/A
AT5G61600.	Group IX (B-3)	ERF B3	N/A
AT5G13330.	Group X (B-3, -4)	ERF B4	N/A
AT5G67000.	Group Xb-L (B-6)	ERF B6	N/A
AT4G13040.	Outsider	Outsider	N/A
Os09g35030.	Group III (A-1, -4, -5)	N/A	DREB A1
Os10g41130.	Group III (A-1, -4, -5)	N/A	DREB A4
Os02g13710.	Group III (A-1, -4, -5)	N/A	ERF B7
Os08g45110.	Group IV (A-2, -3)	N/A	DREB A2
Os07g38750.	Group V (B-6)	N/A	ERF B2
Os01g46870.	Group VI (B-5)	N/A	ERF B3
Os02g54160.	Group VII (B-2)	N/A	DREB A3
Os03g08500.	Group VII (B-2)	N/A	DREB A6
Os01g58420.	Group VIII (B-1)	N/A	ERF B4
Os04g46220.	Group IX (B-3)	N/A	ERF B5
Os01g54890.	Group IX (B-3)	N/A	ERF B1
Os02g52670.	Group X (B-3, -4)	N/A	DREB A5
Os07g03250.1	Soloist	N/A	ERF B6
